# Supplementary material for: Lymphatic exosomes promote dendritic cell migration along guidance cues
Source: J Cell Biol. 2018 Jun 4;217(6):2205–21. doi: 10.1083/jcb.201612051 (PMC5987709; doi:10.1083/jcb.201612051)
Supplement: Table S1 (Excel) [file JCB_201612051_TableS1.xlsx]

## Sheet: Sheet1
Table S1: Significantly identified proteins from MS measurements of EEV fractions (related to Fig. 3)
Proteins have been sorted alphabetically. Column 1 (C1) contains the respective protein name, C2 the peptide count, C3 the spectral count, C4 the sequence coverage, C5 the interprotein abundance (AU) in EEV fractions of ss LECs, C6 the interprotein abundance (AU) in EEV fractions of TNFa-treated LECs, C7 the interprotein abundance ratio between TNFa-EEV fractions and ss-EEV fractions, and C8 the …
Gene	Peptide Count	Spectral Count	Sequence Coverage	Inter-Protein Abundance Staedy State EEVs	Inter-Protein Abundance TNFα EEVs	Inter-Protein Abundance Ratio TNFα/Steady State	P Value Sample TNFα/Steady State
A2M	24	114	0.0075	5.39719e+09	3.97665e+09	0.7368	3.43888e-06
AARS	21	36	0.0072	2.22072e+07	1.04558e+08	4.7083	8.29189e-20
ABCE1	10	23	0.0117	1.48675e+07	4.94179e+07	3.3239	1.02064e-16
ABI3BP	14	32	0.0056	3.91863e+08	4.35202e+08	1.1106	0.0234872
ABLIM1	6	6	0.0116	9.36537e+06	2.82225e+07	3.0135	3.41822e-15
ABR	2	2	0.0105	1.57755e+06	5.89734e+06	3.7383	3.40803e-18
ACAA2	4	5	0.0327	1.00248e+07	2.82148e+07	2.8145	6.5238e-16
ACADVL	5	5	0.0183	3.13791e+06	7.83537e+06	2.497	1.75105e-13
ACAN	3	3	0.0033	1.62374e+07	8.48566e+06	0.5226	1.20891e-12
ACAT1	8	11	0.0141	1.52178e+07	5.39092e+07	3.5425	6.80602e-18
ACAT2	6	9	0.0151	1.77157e+07	7.26892e+07	4.1031	5.68605e-19
ACBD3	2	2	0.0133	7.12428e+06	2.21216e+07	3.1051	7.02628e-17
ACE	7	7	0.0054	1.41095e+07	1.94373e+07	1.3776	8.175e-07
ACLY	24	33	0.0136	2.02058e+07	1.05434e+08	5.218	1.79679e-20
ACO2	10	11	0.0103	7.19786e+06	1.61671e+07	2.2461	9.00536e-14
ACOT7	8	11	0.0526	1.64379e+07	6.54112e+07	3.9793	9.2224e-19
ACP1	1	1	0.0696	2.19615e+06	6.23069e+06	2.8371	3.89257e-16
ACP1	1	1	0.0696	4.69737e+06	5.23146e+06	1.1137	0.00514199
ACP2	4	5	0.026	2.00082e+06	6.87241e+06	3.4348	4.0536e-17
ACTA1, ACTC1	3	10	0.0252	4.6315e+09	2.67326e+10	5.7719	4.712e-21
ACTB, ACTG1	6	186	0.0293	7.87755e+09	3.23586e+10	4.1077	5.92721e-19
ACTN1	22	82	0.0179	2.12508e+08	8.49502e+08	3.9975	5.03387e-19
ACTN3	1	1	0.0155	2.653e+08	3.1072e+08	1.1712	0.00407168
ACTN4	29	67	0.0132	1.78433e+08	7.93226e+08	4.4455	1.13254e-19
ACTR1A	4	6	0.0239	1.36831e+09	4.68727e+09	3.4256	7.50041e-18
ACTR1B	1	1	0.016	3.00435e+07	9.84225e+07	3.276	2.50778e-17
ACTR2	13	47	0.0381	1.6004e+08	4.73446e+08	2.9583	1.53563e-16
ACTR3	15	34	0.0215	8.97312e+07	3.04539e+08	3.3939	2.65905e-17
ADAM10	13	15	0.008	3.11421e+07	3.27522e+07	1.0517	0.347556
ADAM15	4	4	0.022	2.90391e+07	2.79095e+07	0.9611	0.159665
ADAM17	4	5	0.0158	1.95307e+07	2.12358e+07	1.0873	0.209888
ADAMTS7	4	5	0.0047	1.29714e+07	1.06093e+07	0.8179	0.0146102
ADAMTSL1	5	5	0.0096	1.61572e+07	1.3013e+07	0.8054	0.000233051
ADAR	3	3	0.0065	1.7149e+06	3.61501e+06	2.108	1.27429e-13
ADD3	5	7	0.0142	3.25519e+06	7.97391e+06	2.4496	7.62385e-13
ADH5	6	15	0.0535	4.09481e+07	1.39969e+08	3.4182	1.00602e-17
ADK	4	8	0.0166	4.97823e+06	1.81939e+07	3.6547	1.91924e-18
ADRM1	3	4	0.0197	3.911e+06	1.90974e+07	4.883	1.78677e-19
ADSL	9	13	0.0165	8.72082e+06	3.04505e+07	3.4917	8.28238e-18
ADSS	6	6	0.0154	2.78061e+07	4.78321e+07	1.7202	1.44244e-10
AEBP1	4	4	0.006	4.99565e+06	8.21735e+06	1.6449	1.53499e-10
AFP	2	8	0.0131	5.65863e+08	2.48866e+08	0.4398	3.36097e-14
AGA	7	13	0.0231	9.13108e+07	6.22192e+07	0.6814	1.39503e-07
AGRN	37	79	0.0111	2.5575e+08	2.73576e+08	1.0697	0.0943094
AHCY	8	13	0.0347	3.56637e+07	1.1101e+08	3.1127	1.00516e-16
AHNAK	49	62	0.0017	2.68905e+07	7.04073e+07	2.6183	2.03174e-15
AHSA1	9	13	0.0237	1.77928e+07	5.32164e+07	2.9909	1.37005e-16
AHSG	3	142	0.0327	3.99225e+09	2.4768e+09	0.6204	1.67489e-05
AIFM1	4	4	0.0131	3.85892e+06	2.24145e+07	5.8085	7.02255e-18
AIMP1	2	2	0.0577	8.61463e+06	3.10187e+07	3.6007	6.14812e-18
AIP	3	4	0.0333	2.42556e+06	1.09604e+07	4.5187	1.06145e-19
AK1	8	13	0.0464	3.5118e+07	1.37217e+08	3.9073	1.14726e-18
AK2	1	1	0.046	2.76186e+06	1.12996e+07	4.0913	6.62709e-19
AK3	11	19	0.0661	2.87101e+07	1.07218e+08	3.7345	3.64141e-18
AKAP12	43	59	0.0062	3.69666e+07	9.14294e+07	2.4733	4.5865e-15
AKAP2	3	3	0.0093	1.92066e+06	4.5612e+06	2.3748	2.20566e-14
AKR1A1	8	10	0.0246	1.05717e+07	3.75327e+07	3.5503	2.34441e-18
AKR1B1	8	9	0.0253	2.25643e+07	7.4462e+07	3.3	2.6299e-17
AKR1C1	5	8	0.0186	1.5846e+08	2.9735e+08	1.8765	1.79574e-10
AKR7A2	2	3	0.0334	4.77671e+06	2.0922e+07	4.38	1.01501e-18
AKT3	5	6	0.0271	2.81635e+06	1.20483e+07	4.278	4.23509e-17
ALAD	3	4	0.0333	7.06453e+06	1.41093e+07	1.9972	3.28956e-12
ALB	5	9	0.0148	1.12293e+10	6.19858e+09	0.552	1.90266e-11
ALCAM	9	9	0.0154	1.44637e+07	1.2096e+07	0.8363	0.000418047
ALDH16A1	4	4	0.02	6.78169e+06	2.04488e+07	3.0153	6.79757e-15
ALDH1A1	12	56	0.0299	2.6081e+08	1.25069e+09	4.7954	8.03775e-20
ALDH2	3	3	0.0135	2.9695e+08	5.52386e+08	1.8602	2.33527e-11
ALDH7A1	7	7	0.0167	1.13887e+07	3.95471e+07	3.4725	1.10682e-17
ALDH9A1	10	13	0.0243	1.27855e+07	4.42685e+07	3.4624	1.03804e-17
ALDOA	12	41	0.0192	9.80868e+08	2.48022e+09	2.5286	9.17397e-15
ALDOC	2	9	0.022	1.48027e+08	3.15977e+08	2.1346	1.91921e-13
ALMS1			0.0014	0	0		1
ALYREF	2	3	0.0272	3.27017e+06	6.64107e+06	2.0308	1.12211e-08
ANGPT2	19	40	0.0161	2.09865e+08	2.02708e+08	0.9659	0.0960823
ANKS1A	2	2	0.0088	509253	1.7005e+06	3.3392	1.13332e-17
ANP32B	4	6	0.0438	4.37998e+07	1.77954e+08	4.0629	6.95027e-19
ANPEP	10	13	0.0093	3.51378e+07	3.34793e+07	0.9528	0.182372
ANXA1	11	16	0.0462	2.31048e+07	4.52414e+07	1.9581	5.33873e-12
ANXA11	6	6	0.0178	5.62109e+06	6.71214e+06	1.1941	0.00019887
ANXA2	20	44	0.0177	1.24606e+08	3.14218e+08	2.5217	6.23197e-15
ANXA4	5	5	0.0376	8.48176e+06	1.12816e+07	1.3301	2.30663e-06
ANXA5	10	12	0.025	1.10385e+07	1.59518e+07	1.4451	0.000121571
AP1B1	2	4	0.0126	8.61545e+06	2.02747e+07	2.3533	4.72118e-15
AP1G1	7	7	0.0097	3.38613e+06	1.53788e+07	4.5417	1.07647e-19
AP1M1	6	7	0.0189	1.03872e+07	4.76357e+07	4.586	2.83698e-19
AP2A1	8	10	0.0082	1.65881e+07	5.11095e+07	3.0811	7.621e-17
AP2A2	10	16	0.0128	1.30683e+07	5.34468e+07	4.0898	6.59364e-19
AP2B1	2	2	0.0128	7.29541e+06	1.17055e+07	1.6045	7.91836e-12
AP2M1	4	4	0.0161	5.04961e+06	2.69336e+07	5.3338	1.05715e-20
APEH	4	5	0.015	4.41445e+06	6.51132e+06	1.475	2.49515e-08
APEX1	7	11	0.0283	1.05515e+07	4.38826e+07	4.1589	2.67422e-19
API5	8	10	0.021	4.48647e+06	3.06538e+07	6.8325	5.62655e-22
APLP2	17	39	0.0105	3.78404e+08	3.61792e+08	0.9561	0.191844
APOB	5	6	0.0024	1.39552e+07	2.33764e+07	1.6751	2.62567e-14
APOC3	1	3	0.1616	1.60145e+08	1.39806e+08	0.873	0.00232549
APOD	2	3	0.037	1.29173e+07	1.26654e+07	0.9805	0.602043
APOE	4	13	0.0252	1.05866e+08	1.38207e+08	1.3055	6.92278e-06
APOL2	7	8	0.0237	3.43682e+06	1.44298e+07	4.1986	2.52704e-19
APOL3	3	3	0.0323	2.39559e+06	9.48511e+06	3.9594	4.22163e-18
APP	24	174	0.0091	9.92419e+08	8.25791e+08	0.8321	0.00138979
APPL2	1	1	0.0286	1.32261e+06	1.90509e+06	1.4404	5.21285e-07
APRT	5	8	0.0444	1.32568e+07	5.85487e+07	4.4165	1.93041e-19
ARCN1	18	37	0.0176	7.49881e+07	2.26802e+08	3.0245	1.06949e-16
ARF1, ARF3	2	14	0.0755	5.06528e+07	2.10604e+08	4.1578	3.48807e-19
ARF4	2	3	0.0611	1.06484e+07	5.61395e+07	5.2721	5.83954e-21
ARF5	2	3	0.0556	2.71645e+06	1.15743e+07	4.2608	1.11554e-18
ARFGAP2	2	2	0.0173	2.96982e+06	8.8171e+06	2.9689	1.17576e-16
ARFGAP3	3	3	0.0155	4.34965e+06	1.08685e+07	2.4987	4.98976e-15
ARFIP1	3	3	0.0322	8.27662e+06	2.49383e+07	3.0131	4.77362e-09
ARFIP2	2	2	0.0323	6.4881e+06	9.69582e+06	1.4944	0.00717572
ARHGAP1	11	21	0.0182	3.88499e+07	1.26775e+08	3.2632	3.59657e-17
ARHGAP17	2	2	0.0091	4.04758e+06	1.40807e+07	3.4788	1.84495e-17
ARHGDIA	9	40	0.0686	2.75429e+08	6.10848e+08	2.2178	5.77649e-14
ARHGDIB	9	14	0.0348	6.79561e+07	9.662e+07	1.4218	1.67722e-07
ARHGEF1	5	6	0.0066	2.35682e+06	7.70868e+06	3.2708	1.38596e-16
ARHGEF7	3	3	0.0112	1.95995e+06	7.12441e+06	3.635	7.36377e-16
ARIH2	6	7	0.0467	2.91797e+06	6.51963e+06	2.2343	7.10838e-13
ARPC1B	7	11	0.0188	8.89285e+07	2.92681e+08	3.2912	2.10598e-17
ARPC2	19	62	0.03	1.82323e+08	6.53757e+08	3.5857	7.96315e-18
ARPC3	3	6	0.0393	6.12749e+07	2.38108e+08	3.8859	8.56125e-19
ARPC4	8	17	0.0417	1.09487e+08	3.57048e+08	3.2611	2.01191e-17
ARPC5	6	16	0.0464	1.04998e+08	3.5337e+08	3.3655	1.46766e-17
ARRB1	4	7	0.0167	3.64213e+07	1.06114e+08	2.9135	4.32979e-16
ARSA	6	11	0.0276	3.12371e+07	3.57883e+07	1.1457	0.0349884
ASAH1	5	13	0.0278	7.81893e+07	8.94877e+07	1.1445	0.0483116
ASNA1	3	3	0.0259	1.09922e+07	1.65993e+07	1.5101	1.56459e-08
ATF6	3	3	0.0149	3.82219e+06	3.61808e+06	0.9466	0.0816137
ATG3	2	3	0.0191	2.94604e+06	1.04523e+07	3.5479	3.2312e-16
ATIC	6	8	0.0186	7.40403e+06	2.82205e+07	3.8115	2.13359e-18
ATP1B3	1	1	0.0538	6.64098e+06	7.26457e+06	1.0939	0.0255059
ATP5B	4	4	0.017	1.12465e+07	1.23228e+07	1.0957	0.154446
ATP6AP1	1	2	0.0362	3.23255e+07	2.88376e+07	0.8921	0.00328777
ATP6AP2	4	5	0.0229	5.31028e+07	5.32462e+07	1.0027	0.0213337
ATP6V1A	12	19	0.0097	1.16612e+07	3.81507e+07	3.2716	2.35147e-17
ATP6V1B2	12	16	0.0117	2.04336e+07	5.22937e+07	2.5592	3.07791e-15
ATP6V1C1	3	3	0.0236	3.58984e+06	1.44581e+07	4.0275	1.80223e-18
ATP6V1E1	4	7	0.0487	2.13053e+07	3.3671e+07	1.5804	1.19789e-07
ATP6V1G1	2	3	0.0932	4.34495e+06	1.06151e+07	2.4431	4.87525e-16
ATPIF1	6	12	0.0755	2.74127e+07	1.42033e+08	5.1813	1.92733e-20
ATRN	15	23	0.0105	7.21326e+07	3.34334e+07	0.4635	2.2124e-13
ATXN10	4	4	0.0147	5.252e+06	2.03231e+07	3.8696	4.98669e-18
ATXN2	2	13	0.0046	8.60388e+08	1.33816e+09	1.5553	7.9515e-09
ATXN2L	1	1	0.0093	3.05354e+06	5.03651e+06	1.6494	1.08937e-08
B2M	2	5	0.084	1.00468e+08	1.01854e+08	1.0138	0.00404572
B4GALT1	6	12	0.0729	3.70466e+07	6.72469e+07	1.8152	6.25878e-10
B4GALT5	2	3	0.018	3.68443e+07	2.68484e+07	0.7287	7.66437e-05
BABAM1	2	2	0.0334	1.89011e+06	4.59316e+06	2.4301	3.07982e-14
BAG6	4	4	0.0097	3.16797e+06	1.13543e+07	3.5841	7.51979e-18
BANF1	2	3	0.0899	2.29281e+07	8.55309e+07	3.7304	5.73e-19
BASP1	5	5	0.0925	1.58517e+07	1.40193e+07	0.8844	0.00275242
BCAP31	6	13	0.0285	3.66873e+07	2.45016e+08	6.6785	1.30348e-21
BCAR1	2	2	0.008	2.03794e+06	5.12094e+06	2.5128	5.795e-15
BCAS2	1	1	0.0533	1.36839e+06	1.4587e+06	1.066	0.0470377
BCAT1	4	9	0.0181	5.54629e+07	1.2173e+08	2.1948	2.36114e-13
BCL2L2, PABPN1	1	2	0.0312	2.23505e+06	1.36421e+07	6.1037	1.36474e-21
BDH2	1	2	0.049	5.71725e+06	1.53771e+07	2.6896	1.26734e-15
BGN	8	53	0.0489	6.29632e+09	2.95298e+09	0.469	3.90809e-13
BHMT	2	2	0.0246	3.00785e+06	2.52388e+06	0.8391	0.0100294
BIN1	4	5	0.0118	1.94716e+06	7.16945e+06	3.682	4.3479e-17
BIRC6	2	3	0.0033	1.15927e+07	1.02515e+07	0.8843	0.0585419
BLMH	10	20	0.0154	5.65229e+07	1.79059e+08	3.1679	1.21032e-16
BLVRA	4	5	0.027	1.55567e+07	4.31683e+07	2.7749	5.02424e-16
BLVRB	3	3	0.0291	6.46933e+06	1.72492e+07	2.6663	1.73716e-15
BMP1	20	33	0.0061	1.65865e+08	9.71139e+07	0.5855	1.7114e-10
BMP6	9	11	0.0117	5.03198e+07	3.29545e+07	0.6549	1.37381e-08
BMX	2	2	0.0119	1.87765e+06	6.95707e+06	3.7052	5.25259e-18
BRK1	3	4	0.08	8.58624e+06	2.67496e+07	3.1154	3.85239e-15
BROX	6	7	0.017	6.47839e+06	1.73731e+07	2.6817	1.02855e-15
BSG	6	8	0.0182	1.62675e+07	1.36338e+07	0.8381	0.000785518
BTD	2	2	0.0221	1.69107e+06	1.14148e+06	0.675	1.50288e-08
BTF3	2	2	0.0388	3.46312e+06	1.28683e+07	3.7158	3.87852e-18
BTF3L4	1	1	0.0443	3.35153e+06	9.96041e+06	2.9719	1.60454e-16
BUB3	3	3	0.0427	4.12125e+06	1.28727e+07	3.1235	6.72976e-17
BZW1	4	4	0.0191	2.57296e+06	1.48611e+07	5.7759	3.08394e-21
C12orf10	3	4	0.0213	2.66197e+06	7.69203e+06	2.8896	1.30588e-16
C14orf166	7	7	0.0287	1.25126e+07	5.70201e+07	4.557	2.03931e-19
C16orf13	1	1	0.0833	3.42134e+06	7.88378e+06	2.3043	4.07638e-14
C1QTNF1	2	4	0.0249	6.2172e+06	2.2298e+07	3.5865	6.09014e-20
C1QTNF5	5	5	0.0247	2.14852e+07	2.12618e+07	0.9896	0.694363
C1R	4	4	0.0113	4.04296e+06	1.491e+07	3.6879	6.337e-16
C1S	6	8	0.0116	9.86165e+06	2.58977e+07	2.6261	9.13654e-15
C21orf33	3	4	0.0336	2.43712e+06	9.90666e+06	4.0649	5.49597e-19
C3	18	23	0.0036	2.4515e+07	6.75217e+07	2.7543	1.18617e-15
C4orf27	2	3	0.0462	1.64309e+06	3.58078e+06	2.1793	1.91526e-13
C5	4	4	0.0048	3.87577e+07	5.46755e+07	1.4107	0.00484443
C9	2	4	0.0215	2.57494e+07	2.35968e+07	0.9164	0.0132474
C9orf64	4	4	0.0293	3.15557e+06	7.18743e+06	2.2777	3.81761e-11
CAB39	5	7	0.0176	3.33135e+06	1.44374e+07	4.3338	3.44186e-19
CACYBP	11	33	0.0263	1.21469e+08	3.3551e+08	2.7621	1.98566e-15
CALD1	1	1	0.0076	6.01734e+07	1.44561e+08	2.4024	1.52163e-14
CALD1	2	2	0.0076	8.8687e+07	1.16047e+08	1.3085	1.88273e-05
CALM1	9	33	0.047	1.59146e+08	5.33697e+08	3.3535	6.93366e-18
CALR	13	22	0.0336	1.03821e+08	2.64277e+08	2.5455	5.10548e-16
CALU	1	1	0.0413	2.23633e+08	2.31191e+08	1.0338	0.00811746
CALU	2	3	0.0413	2.90585e+08	1.64239e+08	0.5652	1.63932e-05
CANX	5	7	0.0118	1.28218e+07	1.10126e+07	0.8589	0.00590971
CAP1	13	83	0.0126	3.51303e+08	1.19696e+09	3.4072	1.55637e-17
CAP2	2	3	0.021	2.87603e+07	5.98675e+07	2.0816	1.53269e-12
CAPG	5	5	0.0345	7.36497e+06	2.9398e+07	3.9916	7.56347e-19
CAPN1	13	22	0.0098	3.07714e+07	9.26036e+07	3.0094	1.2382e-16
CAPN2	10	21	0.0114	8.93044e+07	2.60564e+08	2.9177	3.06491e-16
CAPNS1	5	22	0.056	1.22373e+08	3.49545e+08	2.8564	2.82525e-16
CAPRIN1	9	14	0.0155	2.22087e+07	8.52503e+07	3.8386	2.15054e-18
CAPZA1	8	23	0.0629	7.90081e+07	2.22558e+08	2.8169	1.01264e-15
CAPZA2	2	3	0.028	3.26694e+07	1.66098e+08	5.0842	3.38168e-20
CAPZB	14	47	0.0722	1.90735e+08	5.65721e+08	2.966	1.03838e-16
CARM1	2	2	0.0164	2.85393e+06	8.99872e+06	3.1531	9.94777e-16
CARS	6	7	0.0134	3.73353e+07	7.98677e+07	2.1392	1.37539e-13
CASP3	5	7	0.0325	1.2828e+07	3.27306e+07	2.5515	4.23721e-15
CASP4	1	1	0.0531	1.17779e+06	5.86491e+06	4.9796	4.39878e-20
CAST	22	30	0.0155	2.02254e+07	5.76141e+07	2.8486	4.73352e-16
CAT	5	5	0.0114	3.8033e+06	3.20275e+06	0.8421	0.0299801
CAV1	6	8	0.0562	2.3544e+07	3.96787e+07	1.6853	1.20553e-09
CBR1	3	3	0.0217	8.8955e+06	1.95852e+07	2.2017	1.31346e-13
CBX1	2	3	0.0595	2.57093e+06	9.17927e+06	3.5704	9.02444e-18
CBX3	6	14	0.0874	1.44745e+07	6.13977e+07	4.2418	4.72456e-19
CCAR2	3	3	0.0238	1.69644e+06	6.35656e+06	3.747	5.81641e-18
CCBE1	10	13	0.0296	4.79294e+07	3.29611e+07	0.6877	2.09855e-07
CCDC124	2	2	0.0359	663364	3.45175e+06	5.2034	1.99707e-20
CCDC25	5	6	0.0433	4.66592e+06	1.38158e+07	2.961	1.69787e-16
CCDC50	3	3	0.0229	5.29736e+06	1.64202e+07	3.0997	7.51613e-17
CCDC57	1	1	0.0066	4.95845e+06	2.58881e+07	5.221	1.35052e-20
CCDC80	3	3	0.0095	2.90274e+06	5.53697e+06	1.9075	2.94155e-12
CCL2	2	2	0.0606	1.26612e+07	3.90321e+07	3.0828	2.43285e-17
CCL5	2	4	0.0989	2.05388e+07	5.99095e+07	2.9169	1.69342e-19
CCT2	14	19	0.028	1.74913e+07	7.93268e+07	4.5352	1.57457e-19
CCT3	9	12	0.022	1.16597e+07	4.96458e+07	4.2579	1.86177e-19
CCT4	11	13	0.0204	1.09684e+07	5.28654e+07	4.8198	6.20983e-20
CCT5	11	13	0.0129	1.44349e+07	7.87595e+07	5.4562	8.51596e-21
CCT6A	15	26	0.0188	3.78883e+07	1.41517e+08	3.7351	3.11841e-18
CCT7	13	25	0.0129	1.92573e+07	9.50157e+07	4.934	5.17393e-20
CCT8	15	21	0.0255	1.76034e+07	6.35483e+07	3.61	3.39344e-18
CD109	13	17	0.0111	7.08997e+07	6.46393e+07	0.9117	0.144145
CD151	3	4	0.0237	4.2792e+07	3.69681e+07	0.8639	0.0454687
CD248	5	5	0.0079	1.05339e+07	4.82135e+06	0.4577	2.39413e-13
CD44	5	10	0.0216	5.11996e+07	3.61827e+07	0.7067	4.60022e-06
CD59	1	1	0.0938	2.21877e+07	3.00289e+07	1.3534	4.82405e-06
CD63	7	25	0.0336	2.78357e+08	4.04286e+08	1.4524	9.77476e-08
CD81	3	16	0.0339	9.40852e+07	8.27198e+07	0.8792	0.0482846
CD82	1	2	0.0337	1.46926e+07	7.75327e+06	0.5277	9.27289e-12
CD9	4	12	0.0263	2.03742e+08	1.94085e+08	0.9526	0.805077
CD93	3	6	0.0153	3.89608e+07	1.54324e+07	0.3961	6.94315e-14
CD99	1	2	0.0541	1.23773e+07	8.76682e+06	0.7083	2.12739e-06
CDC37	17	26	0.0159	3.15041e+07	1.45826e+08	4.6288	8.79358e-20
CDC42	3	12	0.0576	5.55029e+07	1.94904e+08	3.5116	8.21909e-18
CDC42BPB	2	2	0.0058	2.61626e+06	1.05951e+07	4.0497	5.77476e-19
CDH13	5	6	0.0168	8.81578e+06	6.87542e+06	0.7799	2.39786e-06
CDH5	9	16	0.014	7.14303e+07	6.09657e+07	0.8535	0.00264104
CDK5RAP3	4	4	0.0277	3.33612e+06	1.77228e+07	5.3124	1.09682e-19
CDKN2AIPNL	1	1	0.0862	1.79689e+06	4.24586e+06	2.3629	2.12071e-14
CDV3	2	2	0.1899	3.41218e+06	1.01147e+07	2.9643	2.59066e-16
CELF1	4	4	0.0123	1.61339e+06	7.17586e+06	4.4477	1.76832e-19
CELSR3	1	1	0.0021	6.65749e+06	5.47578e+06	0.8225	0.00106978
CEP290	1	1	0.0028	1.52954e+07	4.73392e+07	3.095	7.29302e-17
CFH	6	6	0.0138	4.21554e+07	2.57359e+07	0.6105	7.76156e-08
CFI	2	2	0.0343	2.55012e+06	6.64485e+06	2.6057	1.9891e-13
CFL1	9	35	0.0361	6.87376e+08	2.01559e+09	2.9323	2.8377e-16
CFL2	4	5	0.0542	7.1358e+08	1.98939e+09	2.7879	1.73566e-16
CHCHD4	3	3	0.169	1.09418e+06	3.1102e+06	2.8425	2.06918e-14
CHID1	3	4	0.0229	6.42123e+06	1.6649e+07	2.5928	7.67636e-15
CHKB	2	2	0.0278	3.06137e+06	8.78673e+06	2.8702	2.61156e-16
CHMP1A	4	4	0.0357	5.70603e+06	1.3937e+07	2.4425	5.20987e-15
CHMP1B	5	6	0.0452	2.13255e+07	6.66827e+07	3.1269	1.74324e-17
CHMP4B	5	7	0.0312	1.36644e+07	5.7463e+07	4.2053	3.51055e-19
CHORDC1	2	3	0.0271	1.45585e+07	3.73033e+07	2.5623	7.68087e-15
CHST15	5	7	0.0125	1.90911e+07	1.17086e+07	0.6133	1.5198e-09
CIAO1	3	3	0.0265	5.82103e+06	1.43937e+07	2.4727	1.16275e-14
CIAPIN1	7	8	0.0385	1.46153e+07	3.20075e+07	2.19	1.27739e-13
CLASP1	3	3	0.0039	1.66785e+07	2.75128e+07	1.6496	1.7503e-10
CLASP2	1	1	0.0062	1.05995e+06	3.4779e+06	3.2812	3.3588e-17
CLDN11	2	4	0.0386	2.60518e+07	3.97447e+07	1.5256	1.77282e-06
CLEC11A	10	17	0.0372	8.22785e+07	6.87025e+07	0.835	0.0017783
CLIC1	6	19	0.0498	1.14022e+08	5.03052e+08	4.4119	3.34425e-19
CLIC4	6	14	0.0632	5.50096e+07	1.8601e+08	3.3814	1.594e-17
CLN5	2	2	0.0307	2.15638e+07	1.75421e+07	0.8135	0.000708025
CLSTN1	20	62	0.0071	1.1868e+09	5.40706e+08	0.4556	4.62004e-14
CLSTN3	13	19	0.0105	8.12283e+07	4.01268e+07	0.494	8.9407e-13
CLTA	7	8	0.0323	1.14991e+07	2.77438e+07	2.4127	4.6143e-14
CLTB	3	3	0.0393	3.26563e+06	1.49412e+07	4.5753	3.86964e-19
CLTC	8	9	0.0048	7.09905e+06	2.16237e+07	3.046	5.41643e-17
CLU	22	204	0.0223	3.90989e+09	2.19697e+09	0.5619	4.73619e-11
CMBL	5	6	0.0286	8.68476e+06	2.66752e+07	3.0715	3.48021e-15
CMPK1	5	5	0.0663	2.0937e+07	5.44341e+07	2.5999	6.24856e-16
CNDP2	9	15	0.0168	1.85022e+07	5.759e+07	3.1126	1.95556e-18
CNN2	5	8	0.0194	5.90193e+07	1.54808e+08	2.623	4.58728e-14
CNN3	7	12	0.0182	5.03817e+07	1.77157e+08	3.5163	7.25792e-18
CNOT1	4	4	0.0042	1.56006e+06	5.61982e+06	3.6023	1.15668e-17
CNPY2	2	2	0.0659	1.9644e+06	4.06337e+06	2.0685	4.03348e-13
CNTN1	2	2	0.0118	3.47502e+06	3.05106e+06	0.878	0.0105589
CNTNAP2	3	5	0.0075	4.32143e+06	5.82917e+06	1.3489	0.000619471
COL11A1			0.0033	1026390000	0		1
COL11A2	1	2	0.0052	4.28574e+08	2.9503e+08	0.6884	2.87285e-08
COL12A1	72	134	0.0036	2.47243e+08	1.97251e+08	0.7978	0.000126551
COL14A1	2	2	0.0067	6.15831e+06	3.04651e+06	0.4947	3.65136e-12
COL18A1	23	80	0.0097	1.06805e+09	7.12818e+08	0.6674	2.91812e-08
COL1A1	64	734	0.0061	5.1719e+09	2.59009e+09	0.5008	1.39709e-12
COL1A2	67	636	0.0066	6.15415e+09	3.36755e+09	0.5472	1.5094e-11
COL2A1	2	5	0.004	2.75411e+09	1.1928e+09	0.4331	3.23933e-14
COL3A1	28	47	0.0109	3.26148e+08	1.86426e+08	0.5716	1.18627e-10
COL4A1	24	94	0.012	3.03711e+09	2.00813e+09	0.6612	3.38616e-08
COL4A2	36	184	0.007	1.66095e+09	1.56761e+09	0.9438	0.0224088
COL4A5	1	1	0.0065	1.67527e+07	1.69939e+07	1.0144	0.677502
COL5A1	20	47	0.0033	3.39742e+08	2.25521e+08	0.6638	2.07135e-08
COL5A2	45	101	0.006	5.54482e+08	3.55367e+08	0.6409	6.13611e-09
COL5A3	3	3	0.004	1.65081e+06	1.24422e+06	0.7537	8.15555e-06
COL6A1	33	166	0.0136	1.20584e+09	8.3625e+08	0.6935	2.55048e-07
COL6A2	25	45	0.0098	1.83174e+08	1.88541e+08	1.0293	0.165249
COL6A3	2	2	0.0031	1.3211e+08	2.03819e+08	1.5428	1.72927e-08
COL6A3	9	15	0.0031	2.10756e+08	1.94718e+08	0.9239	0.0683355
COL7A1	5	7	0.0031	6.03237e+07	5.26083e+07	0.8721	4.75993e-05
COL8A1	2	2	0.0175	1.64342e+06	2.55749e+06	1.5562	1.19229e-06
COLEC10	1	1	0.0361	4.21088e+06	5.08169e+06	1.2068	0.00145888
COLGALT1	2	3	0.0145	3.06679e+06	5.43804e+06	1.7732	8.63169e-08
COMMD5	2	2	0.0312	1.66063e+06	6.37219e+06	3.8372	1.63988e-18
COMMD7	1	1	0.06	2.19638e+06	8.77652e+06	3.9959	1.0001e-18
COMP	4	6	0.0172	9.35592e+06	8.70568e+06	0.9305	0.179397
COPA	13	17	0.0057	4.78441e+08	1.44724e+09	3.0249	1.07427e-16
COPB1	11	14	0.0105	8.16646e+06	2.98051e+07	3.6497	1.89222e-18
COPB2	13	15	0.0077	1.13896e+07	3.59913e+07	3.16	6.35194e-17
COPE	6	12	0.0357	3.336e+07	1.00133e+08	3.0016	2.98367e-16
COPG1	5	7	0.0069	2.3502e+07	7.41536e+07	3.1552	4.95182e-17
COPS3	7	8	0.0165	9.0028e+06	3.98869e+07	4.4305	2.68073e-19
COPS4	9	11	0.0148	1.19618e+07	4.16808e+07	3.4845	1.34676e-17
COPS5	4	5	0.0299	8.15397e+06	3.10503e+07	3.808	1.31322e-15
COPS6	3	4	0.0734	1.06128e+07	3.21184e+07	3.0264	3.51664e-15
COPS7A	2	2	0.0436	2.92736e+06	1.00089e+07	3.4191	1.72384e-17
COPS7B	2	2	0.0492	2.85646e+06	1.16458e+07	4.077	1.34501e-18
COPS8	2	2	0.067	2.42622e+06	5.93163e+06	2.4448	3.13901e-14
COPZ1	2	5	0.0565	4.75712e+07	1.60981e+08	3.384	1.81598e-17
CORO1B	9	10	0.0143	1.84618e+07	6.79559e+07	3.6809	3.35743e-17
CORO1C	10	21	0.0148	5.01981e+07	1.67642e+08	3.3396	1.26101e-17
CORO7	1	1	0.0141	2.59355e+06	8.05272e+06	3.1049	6.55247e-17
COTL1	6	8	0.0563	1.98428e+07	4.88053e+07	2.4596	8.5374e-15
CPD	3	3	0.0065	1.56438e+06	3.47246e+06	2.2197	1.6074e-13
CPQ	8	15	0.0339	8.97151e+07	5.92209e+07	0.6601	1.42664e-08
CREG1	2	2	0.0591	2.19413e+07	2.06907e+07	0.943	2.2196e-05
CRIM1	8	18	0.0097	5.44187e+07	4.19894e+07	0.7716	0.000644389
CRIP2	5	7	0.0673	2.04055e+07	1.25979e+08	6.1738	2.46722e-21
CRMP1			0.0227	533794152	0		1
CROCC2	1	1	0.0042	1.07096e+07	9.47474e+06	0.8847	0.00229327
CRTAP	6	8	0.015	7.77064e+06	7.36656e+06	0.948	0.0871925
CRYL1	6	8	0.0188	8.51921e+06	4.01732e+07	4.7156	1.52498e-19
CRYZ	5	6	0.0213	1.68084e+07	2.98602e+07	1.7765	5.1309e-10
CRYZL1	2	2	0.0172	3.16104e+06	6.66885e+06	2.1097	3.64561e-13
CS	5	9	0.0193	1.86574e+07	3.61768e+07	1.939	3.74932e-12
CSDE1	2	2	0.0113	991750	3.55374e+06	3.5833	5.84906e-18
CSE1L	9	10	0.0072	8.90068e+06	4.02925e+07	4.5269	1.74875e-19
CSF1	5	19	0.0199	5.38731e+07	9.76559e+07	1.8127	6.19882e-11
CSK	8	9	0.0156	5.02626e+06	2.29489e+07	4.5658	1.32083e-19
CSNK2A1, CSNK2A3	3	3	0.0307	4.82459e+06	1.04259e+07	2.161	1.95455e-13
CSPG4	39	82	0.006	2.44532e+08	1.53444e+08	0.6275	6.25727e-09
CST3	4	6	0.1096	2.20248e+07	1.71661e+07	0.7794	0.000650351
CSTB	3	3	0.0612	8.30527e+06	2.13495e+07	2.5706	5.76242e-15
CSTF3	9	9	0.0126	3.64738e+06	1.7549e+07	4.8114	4.14241e-18
CTBP1	7	7	0.025	7.15808e+06	2.58292e+07	3.6084	7.63299e-18
CTBS	4	7	0.0208	1.71247e+07	9.4203e+06	0.5501	7.40067e-11
CTGF	16	49	0.0229	4.40088e+08	5.43685e+08	1.2354	0.000238464
CTNNA1	3	3	0.0099	4.15072e+06	1.47023e+07	3.5421	4.07204e-19
CTNNA2	1	1	0.0178	3.74586e+06	9.13764e+06	2.4394	1.9952e-14
CTNNB1	7	7	0.0102	7.68677e+06	1.9303e+07	2.5112	2.45326e-15
CTSA	8	33	0.0125	5.96412e+08	5.02418e+08	0.8424	0.00313811
CTSB	14	96	0.0295	2.40551e+09	2.11517e+09	0.8793	0.010691
CTSC	6	14	0.0194	5.32708e+08	2.81429e+08	0.5283	5.07552e-12
CTSD	14	200	0.0146	4.31743e+09	2.32968e+09	0.5396	1.87519e-11
CTSF	2	2	0.0165	2.2931e+07	2.87257e+07	1.2527	0.00323111
CTSH	4	6	0.0388	1.11997e+07	1.94181e+07	1.7338	2.46918e-08
CTSL	8	50	0.03	8.21981e+08	6.14759e+08	0.7479	4.52889e-07
CTSS	9	13	0.0242	4.77656e+07	1.79154e+08	3.7507	6.80127e-19
CTSZ	5	15	0.0297	4.38302e+08	2.17792e+08	0.4969	3.49597e-12
CTTN	17	20	0.0109	1.19693e+07	2.73439e+07	2.2845	3.82889e-14
CUL2	9	11	0.0094	6.56393e+06	2.44021e+07	3.7176	2.73262e-18
CUL3	3	3	0.0169	585744	5.52597e+06	9.4341	1.19086e-22
CX3CL1	3	6	0.0176	3.12262e+07	8.6937e+07	2.7841	9.77141e-16
CXorf36	4	6	0.0185	2.17324e+07	1.55626e+07	0.7161	2.52656e-05
CYB5A	2	2	0.097	1.48298e+06	4.32925e+06	2.9193	1.41348e-16
CYR61	5	6	0.021	1.34961e+07	1.50604e+07	1.1159	0.138426
DAB2	4	4	0.0091	5.03256e+06	1.89672e+07	3.7689	5.69418e-18
DAG1	8	11	0.0089	8.39409e+07	8.47551e+07	1.0097	0.0652791
DARS	11	11	0.0299	1.03911e+07	3.70233e+07	3.563	9.28049e-18
DBN1	5	8	0.0123	6.71346e+06	2.18261e+07	3.2511	2.19328e-17
DBNL	7	11	0.0279	6.70114e+06	1.64701e+07	2.4578	6.79022e-15
DCHS1	20	23	0.0027	1.84863e+07	1.69131e+07	0.9149	0.162518
DCN	1	1	0.0223	3.65787e+09	2.95556e+09	0.808	0.000484319
DCTN2	12	17	0.0224	2.25618e+07	7.79602e+07	3.4554	1.82158e-17
DCTN3	5	6	0.0484	1.58025e+07	6.46954e+07	4.094	1.04736e-17
DCTN6	2	2	0.0421	2.54888e+06	9.04318e+06	3.5479	1.56062e-17
DDAH1	6	6	0.0246	9.09822e+06	1.77288e+07	1.9486	5.55928e-14
DDAH2	5	6	0.0421	8.52709e+06	2.36405e+07	2.7724	5.58665e-16
DDB1	17	23	0.0061	2.3044e+07	6.03775e+07	2.6201	1.39779e-15
DDI2	2	2	0.0201	3.04273e+06	7.32477e+06	2.4073	1.34427e-14
DDT, DDTL	2	2	0.057	1.13652e+07	3.33093e+07	2.9308	2.15759e-16
DDX1	13	19	0.0108	2.18712e+07	1.12906e+08	5.1623	2.5342e-20
DDX17	2	2	0.0233	3.46207e+06	1.10533e+07	3.1927	1.87522e-16
DDX19A, DDX19B	5	5	0.0131	3.73682e+06	1.55866e+07	4.1711	3.01209e-19
DDX39B	16	30	0.0164	3.55088e+07	1.93729e+08	5.4558	1.00917e-20
DDX6	3	3	0.0124	1.14922e+06	8.75369e+06	7.6171	6.2584e-22
DECR1	3	3	0.0657	3.00904e+06	8.74426e+06	2.906	9.34926e-16
DEK	4	10	0.0453	8.67817e+07	1.6715e+08	1.9261	2.88927e-14
DENR	3	5	0.0404	2.16615e+07	7.83974e+07	3.6192	8.65794e-18
DERA	4	5	0.0252	1.93477e+06	6.01036e+06	3.1065	1.22835e-16
DHX15	7	9	0.0088	4.89207e+06	1.58258e+07	3.235	2.15416e-17
DHX9	5	6	0.0071	5.42368e+06	1.4606e+07	2.693	9.02053e-16
DIABLO	3	3	0.0418	3.61778e+06	9.61062e+06	2.6565	1.2002e-15
DKK3	4	13	0.04	4.67115e+07	3.03204e+07	0.6491	1.63775e-08
DLD	7	11	0.0255	2.95219e+07	3.5562e+07	1.2046	0.000323031
DNAJA1	3	4	0.0302	5.13097e+06	1.61102e+07	3.1398	5.71601e-17
DNAJB1	2	2	0.0176	8.87967e+06	2.62607e+07	2.9574	1.61543e-16
DNAJB11	2	2	0.0223	4.14194e+06	4.51637e+06	1.0904	0.0646518
DNAJB4	7	11	0.0297	1.36906e+07	4.93753e+07	3.6065	4.84391e-18
DNAJC3	9	9	0.0139	1.47604e+07	2.20077e+07	1.491	5.8895e-08
DNAJC7	8	8	0.0121	3.09509e+06	1.14843e+07	3.7105	3.69488e-18
DNAJC8	8	8	0.0277	1.0883e+07	4.53156e+07	4.1639	2.83959e-19
DNAJC9	6	6	0.0346	3.19034e+06	1.2927e+07	4.0519	1.17767e-18
DNASE2	3	4	0.0306	1.01587e+08	9.22204e+07	0.9078	0.0153496
DNM1L	7	7	0.0109	8.29662e+06	2.84649e+07	3.4309	4.13898e-17
DNM2	9	10	0.0069	3.03899e+06	1.22228e+07	4.022	8.24326e-19
DNPEP	3	4	0.0295	6.72227e+06	1.04545e+07	1.5552	1.34473e-07
DPP4	2	2	0.0104	5.12551e+06	4.60527e+06	0.8985	0.0221883
DPP7	9	21	0.0285	1.40301e+08	1.04258e+08	0.7431	2.39444e-06
DPP9	5	5	0.0127	5.77881e+06	2.25986e+07	3.9106	6.63881e-19
DPY30	2	2	0.0606	1.90775e+06	5.861e+06	3.0722	1.20881e-17
DPYSL2	14	37	0.035	2.46028e+08	6.63906e+08	2.6985	1.04968e-15
DPYSL3	10	12	0.0228	1.4587e+08	3.4838e+08	2.3883	1.7139e-14
DPYSL4	1	3	0.028	2.2915e+07	4.9556e+07	2.1626	1.75361e-13
DSTN	4	7	0.0667	2.35216e+08	8.09214e+08	3.4403	1.71177e-17
DTD1	6	6	0.0383	9.38643e+06	4.10769e+07	4.3762	1.14666e-19
DTYMK	5	6	0.0519	1.23133e+07	3.27683e+07	2.6612	1.20869e-14
DUSP23	2	2	0.0867	2.84403e+06	8.17117e+06	2.8731	2.93497e-16
DUSP3	3	6	0.0757	1.62974e+07	6.7667e+07	4.152	1.65586e-18
DYNC1H1	6	6	0.0013	3.16726e+06	1.03778e+07	3.2766	8.38322e-17
DYNC1I2	8	8	0.0125	2.54556e+07	9.54634e+07	3.7502	3.30373e-18
DYNC1LI2	5	8	0.0244	5.81064e+06	2.15209e+07	3.7037	2.62607e-18
DYNLL1	2	7	0.0787	4.11506e+07	2.32587e+08	5.6521	6.42669e-21
DYNLT1	1	2	0.1416	4.79155e+07	1.12084e+08	2.3392	1.27556e-14
ECE1	4	4	0.0091	5.28129e+06	8.41731e+06	1.5938	5.16028e-10
ECH1	3	3	0.0274	5.31878e+06	9.73284e+06	1.8299	9.41807e-11
ECHS1	7	11	0.0207	4.13718e+07	1.32435e+08	3.2011	5.36441e-17
EDF1	3	3	0.1014	6.97993e+06	1.28829e+07	1.8457	1.37178e-10
EEA1	4	4	0.0057	1.32421e+06	5.45043e+06	4.116	9.778e-18
EEF1A1, EEF1A1P5	11	152	0.0141	1.25396e+09	4.81456e+09	3.8395	1.83201e-18
EEF1A2	1	1	0.0173	1.255e+08	7.13318e+08	5.6838	7.08037e-21
EEF1B2	2	3	0.0578	4.32893e+07	2.20066e+08	5.0836	2.28668e-20
EEF1D	1	1	0.0249	4.50446e+07	1.42489e+08	3.1633	6.18007e-17
EEF1D	1	2	0.0249	7.99032e+07	1.23163e+08	1.5414	2.25603e-08
EEF1E1	5	7	0.0575	4.61629e+06	1.98856e+07	4.3077	3.4764e-19
EEF1G	18	32	0.032	8.33699e+07	3.82301e+08	4.5856	1.42602e-19
EEF2	31	96	0.007	1.57513e+08	7.91643e+08	5.0259	3.29113e-20
EFEMP1	2	2	0.0385	8.36085e+09	7.76055e+09	0.9282	0.158588
EFEMP1	4	90	0.0385	8.54204e+09	7.57936e+09	0.8873	0.0653708
EFEMP2	3	4	0.0203	7.60137e+06	5.97543e+06	0.7861	0.000955061
EFTUD2	1	1	0.0134	8.42895e+07	1.40317e+08	1.6647	1.14403e-09
EHBP1	3	4	0.0049	8.16895e+06	6.55885e+06	0.8029	7.13333e-07
EHD2	4	4	0.0258	1.43779e+07	4.4048e+07	3.0636	4.35918e-16
EHD3	2	2	0.0131	1.30083e+07	3.07411e+07	2.3632	2.03248e-13
EHD4	9	10	0.0203	8.46516e+06	2.8354e+07	3.3495	1.41555e-17
EIF1, EIF1B	2	2	0.1327	3.39204e+06	1.03077e+07	3.0388	4.67881e-16
EIF1AX, EIF1AY	6	9	0.0486	1.39644e+07	5.73618e+07	4.1077	5.53413e-19
EIF2A	2	2	0.0308	6.26827e+06	8.21457e+06	1.3105	2.04753e-05
EIF2B2	2	2	0.0342	3.7153e+06	1.23582e+07	3.3263	1.18971e-16
EIF2S1	9	16	0.054	1.86749e+07	7.1028e+07	3.8034	2.37956e-18
EIF2S2	4	5	0.033	1.40922e+07	5.05151e+07	3.5846	2.09511e-18
EIF2S3, EIF2S3L	7	9	0.0201	9.34279e+06	4.27143e+07	4.5719	2.90934e-19
EIF3B	6	7	0.0123	1.21168e+07	3.61201e+07	2.981	1.64262e-16
EIF3E	8	9	0.0135	1.15035e+07	3.64914e+07	3.1722	2.63908e-17
EIF3F	3	4	0.0252	7.34434e+06	1.76404e+07	2.4019	5.25322e-15
EIF3H	5	8	0.0568	5.30647e+06	2.37066e+07	4.4675	1.74223e-19
EIF3I	11	17	0.0277	1.74323e+07	5.98015e+07	3.4305	1.51915e-17
EIF3J	8	18	0.0426	2.94433e+07	1.18763e+08	4.0336	7.63935e-19
EIF3K	3	6	0.0642	1.23572e+07	3.1946e+07	2.5852	2.20913e-14
EIF3L	7	9	0.016	1.13495e+07	3.81877e+07	3.3647	2.05616e-17
EIF4A1	5	21	0.0246	1.38329e+08	5.10723e+08	3.6921	7.26234e-18
EIF4A2	7	10	0.0319	1.0595e+08	4.37234e+08	4.1268	5.82269e-19
EIF4A3	9	13	0.0195	1.27283e+07	3.97363e+07	3.1219	4.46239e-17
EIF4B	5	6	0.0213	5.17283e+06	1.26222e+07	2.4401	7.15609e-15
EIF4E	2	3	0.0369	7.28931e+06	2.24744e+07	3.0832	3.62002e-16
EIF4EBP1	2	3	0.0508	6.48551e+06	1.16499e+07	1.7963	1.38636e-11
EIF4G1	8	10	0.0044	4.73404e+06	1.37278e+07	2.8998	2.65599e-16
EIF4G3	4	4	0.0069	5.59638e+06	1.73493e+07	3.1001	3.31863e-17
EIF4H	2	2	0.0524	1.50011e+06	3.91753e+06	2.6115	4.21733e-16
EIF5A	4	10	0.0844	9.73382e+07	3.4339e+08	3.5278	4.45656e-18
EIF5B	7	11	0.0082	6.31119e+06	1.8861e+07	2.9885	2.60258e-16
EIF6	2	3	0.0571	3.80518e+06	9.71424e+06	2.5529	1.91532e-15
EMCN	1	2	0.0536	1.01004e+07	1.06802e+07	1.0574	0.164124
EMILIN1	6	7	0.0069	1.71e+07	1.48907e+07	0.8708	0.00611297
EMILIN2	31	44	0.0142	7.17334e+07	5.48546e+07	0.7647	6.66586e-06
EML1	5	6	0.0135	2.95616e+06	1.19458e+07	4.041	1.75974e-18
EML2	2	2	0.0139	3.55347e+06	5.41619e+06	1.5242	2.03201e-08
ENG	3	3	0.0198	1.13135e+07	1.33816e+07	1.1828	0.0219353
ENO1	21	74	0.0323	3.56339e+08	6.59121e+08	1.8497	1.69654e-11
ENOPH1	3	3	0.0268	2.55611e+06	7.33474e+06	2.8695	4.12022e-16
EPB41L2	5	5	0.008	2.14871e+06	6.91755e+06	3.2194	7.51982e-17
EPPK1	1	1	0.0016	9.84795e+07	7.65875e+07	0.7777	0.000267197
EPRS	14	19	0.0066	9.82122e+06	3.89667e+07	3.9676	9.69114e-19
EPS15	2	2	0.0078	3.70207e+06	4.10115e+06	1.1078	0.0411408
ERAP1	2	2	0.0096	4.64008e+06	6.72812e+06	1.45	4.17794e-06
ERH	3	3	0.0673	7.11512e+06	2.16584e+07	3.044	1.9773e-18
ERO1A	3	3	0.0256	3.46002e+06	1.07139e+07	3.0965	7.31613e-17
ERP29	2	3	0.0575	1.15214e+07	2.54382e+07	2.2079	2.17679e-14
ERP44	4	5	0.0172	4.31475e+06	9.04025e+06	2.0952	1.18694e-12
ESD	4	8	0.0213	2.49367e+07	1.26818e+08	5.0856	3.25039e-20
ESM1	8	30	0.0543	1.71488e+08	1.37842e+08	0.8038	0.0117895
ESYT1	3	3	0.0082	3.66619e+06	1.74507e+07	4.7599	5.69908e-20
ETF1	8	10	0.0252	1.18456e+07	7.80071e+07	6.5853	8.55091e-22
ETFA	5	7	0.03	1.44112e+07	5.48391e+07	3.8053	2.19216e-16
ETFB	5	6	0.051	7.8214e+06	2.14189e+07	2.7385	1.25123e-15
ETHE1	6	8	0.0354	8.85061e+06	3.57697e+07	4.0415	6.30167e-19
EXT2	8	10	0.0125	4.61854e+07	3.68883e+07	0.7987	0.00026676
EZR	23	44	0.0154	5.40358e+08	2.01899e+09	3.7364	2.2993e-18
F5	3	4	0.0045	1.5346e+07	1.50191e+07	0.9787	0.000264953
FABP4	4	36	0.0455	4.07646e+08	1.52773e+09	3.7477	2.68213e-18
FABP5	6	14	0.0815	1.53222e+08	5.73938e+08	3.7458	5.51567e-18
FAF1	5	6	0.0092	1.28658e+07	4.56903e+07	3.5513	5.53858e-18
FAM114A1	3	4	0.016	1.50437e+07	5.22919e+07	3.476	1.51661e-17
FAM129B	12	16	0.0174	2.4484e+07	7.73475e+07	3.1591	5.11872e-17
FAM213B	1	2	0.0556	4.60199e+06	1.1164e+07	2.4259	8.80614e-14
FAM3C	2	2	0.0352	6.44928e+06	4.93112e+06	0.7646	3.11623e-05
FAM49A	3	4	0.0372	5.98746e+06	1.61613e+07	2.6992	2.7509e-16
FAM49B	3	3	0.0247	4.73999e+06	1.24657e+07	2.6299	1.07006e-14
FAM50A	5	5	0.0177	8.10027e+06	2.89301e+07	3.5715	6.75482e-18
FARSA	2	2	0.0276	862463	5.70157e+06	6.6108	1.15079e-21
FARSB	6	6	0.0204	3.64359e+06	1.57002e+07	4.309	2.5456e-19
FASN	36	44	0.0048	2.05674e+07	7.37711e+07	3.5868	6.48592e-18
FAT1	30	36	0.0028	3.79004e+07	2.88194e+07	0.7604	1.40472e-05
FAT4	14	19	0.0016	1.76568e+07	1.10267e+07	0.6245	2.66941e-07
FBLIM1	6	6	0.0214	4.25998e+06	1.95584e+07	4.5912	1.49776e-17
FBLN1	15	66	0.01	6.73133e+08	5.5096e+08	0.8185	0.00124015
FBLN2	1	1	0.0084	3.30558e+06	2.52546e+06	0.764	2.84204e-05
FBN1	24	39	0.0038	1.89781e+08	1.45657e+08	0.7675	0.00031331
FBN2	25	52	0.0041	7.5458e+07	6.96024e+07	0.9224	0.000664184
FDPS	6	9	0.0215	1.54261e+07	4.14655e+07	2.688	1.69097e-15
FEN1	5	5	0.0158	1.34704e+07	4.69162e+07	3.4829	1.32331e-16
FERMT2	12	17	0.0103	2.00473e+07	7.45541e+07	3.7189	1.75641e-18
FERMT3	7	10	0.012	8.97357e+06	3.9026e+07	4.349	2.36022e-19
FH	15	19	0.0137	6.33752e+07	7.39018e+07	1.1661	0.00238474
FHL1	5	6	0.0248	1.55749e+07	6.7008e+07	4.3023	2.87632e-19
FHL2	4	5	0.0215	2.89757e+06	8.79933e+06	3.0368	1.43044e-16
FIS1	5	8	0.0855	1.57519e+07	5.17434e+07	3.2849	8.8774e-18
FKBP10	8	13	0.0155	2.4698e+07	2.95043e+07	1.1946	2.83276e-05
FKBP1A	1	1	0.1204	5.0992e+07	8.63244e+07	1.6929	1.82112e-08
FKBP3	10	16	0.0625	3.11501e+07	1.06851e+08	3.4302	1.1296e-17
FKBP4	12	15	0.0153	1.55351e+07	4.28506e+07	2.7583	7.22111e-16
FKBP9	6	6	0.0123	4.3745e+07	5.69079e+07	1.3009	5.72901e-07
FLNA	85	264	0.003	4.08644e+08	1.24007e+09	3.0346	1.04811e-16
FLNB	92	341	0.0038	4.79231e+08	1.63341e+09	3.4084	1.41649e-17
FLNC	70	140	0.0022	3.72823e+08	1.14606e+09	3.074	1.19925e-16
FLOT1	7	8	0.0164	7.04929e+06	9.78301e+06	1.3878	4.18045e-08
FLOT2	3	3	0.021	1.50854e+06	2.52469e+06	1.6736	7.16524e-11
FLRT2	4	4	0.0091	1.76818e+07	3.64104e+07	2.0592	1.95249e-11
FLT1	1	2	0.0052	2.18637e+08	2.37461e+08	1.0861	0.00263505
FLT1	2	4	0.0052	2.39371e+08	2.16727e+08	0.9054	0.000163957
FLT4	3	5	0.0103	7.37815e+06	1.03397e+07	1.4014	6.33108e-06
FMN2	1	1	0.0035	4.24283e+06	1.23874e+07	2.9196	2.14109e-16
FMNL3			0.0058	63444512	0		1
FMOD	6	10	0.0186	2.79911e+07	3.49076e+07	1.2471	0.000421723
FN1	81	1963	0.0029	2.10621e+10	1.11714e+10	0.5304	8.37701e-12
FNBP1L	6	6	0.0116	1.05165e+07	3.92307e+07	3.7304	5.19436e-18
FRMD1	1	1	0.0146	3.55659e+07	1.43046e+07	0.4022	9.18216e-15
FSCN1	14	37	0.0162	1.69534e+08	6.1317e+08	3.6168	5.7232e-18
FST	6	7	0.0349	7.58207e+07	2.95322e+07	0.3895	6.21413e-16
FSTL1	10	99	0.026	1.83789e+09	7.38649e+08	0.4019	1.07642e-14
FSTL3	3	5	0.0494	2.13997e+07	1.8545e+07	0.8666	0.000744301
FTH1	7	14	0.0546	5.21962e+07	1.34327e+08	2.5735	4.16238e-15
FTL	6	13	0.0343	4.06406e+07	9.81714e+07	2.4156	3.07031e-15
FTO	5	6	0.0158	6.94742e+06	1.58867e+07	2.2867	8.25473e-15
FUBP1	5	7	0.0124	1.07988e+07	2.40296e+07	2.2252	1.14263e-13
FUBP3	1	1	0.0122	5.565e+06	5.5984e+06	1.006	0.048839
FUCA2	7	9	0.015	2.28206e+07	1.86878e+07	0.8189	0.0018106
FXR1	4	4	0.0161	3.92492e+06	1.12398e+07	2.8637	3.24263e-17
FYN	4	10	0.0112	1.83632e+07	4.55354e+07	2.4797	1.47926e-15
G3BP2	2	2	0.0166	2.72487e+06	1.46543e+07	5.378	1.25216e-20
G6PD	19	35	0.0136	5.47136e+07	2.38743e+08	4.3635	2.60065e-19
GAA	6	9	0.0084	2.99445e+07	3.2906e+07	1.0989	0.0169854
GALC	2	2	0.0102	6.39726e+06	4.23754e+06	0.6624	7.43697e-07
GALE	3	3	0.0287	3.2686e+06	1.20644e+07	3.691	6.45321e-18
GALK1	4	4	0.023	3.02732e+06	1.49928e+07	4.9525	7.21609e-19
GALNS	7	12	0.0249	4.9334e+07	3.35964e+07	0.681	5.10933e-07
GALNT2	5	5	0.0175	6.90778e+06	5.54902e+06	0.8033	2.9057e-05
GANAB	16	21	0.0064	2.2985e+07	3.01724e+07	1.3127	1.39835e-05
GAPDH	11	106	0.0627	7.5618e+08	2.5689e+09	3.3972	1.76606e-17
GARS	23	47	0.0081	7.92215e+07	2.80008e+08	3.5345	7.44021e-18
GART	8	9	0.0069	1.0726e+07	2.72687e+07	2.5423	4.40759e-15
GBA	10	13	0.0131	8.02138e+07	1.68714e+08	2.1033	6.97528e-14
GBE1	7	8	0.0085	7.74044e+06	1.954e+07	2.5244	7.09975e-15
GBP1	4	17	0.0135	1.89578e+08	1.11207e+08	0.5866	0.000286492
GBP3	1	1	0.0134	2.00492e+06	2.99715e+06	1.4949	3.77398e-08
GC	4	7	0.0169	3.88489e+07	2.28198e+07	0.5874	4.69399e-10
GCC2			0.0042	49161049	0		1
GDF15	3	4	0.0227	1.06512e+07	1.62506e+07	1.5257	1.88104e-06
GDI1	8	16	0.0157	1.40663e+08	1.97618e+08	1.4049	1.13739e-07
GDI2	13	39	0.0135	2.07748e+08	3.65095e+08	1.7574	1.84e-10
GET4	2	2	0.0367	3.15954e+06	1.22666e+07	3.8824	1.12314e-17
GFAP	1	2	0.0185	5.05664e+09	4.97826e+09	0.9845	0.213719
GFRA1	3	3	0.0151	3.31855e+06	4.87926e+06	1.4703	1.49587e-06
GGH	11	28	0.022	2.69013e+08	3.97386e+08	1.4772	9.16256e-08
GIMAP4	8	14	0.0243	9.45693e+06	5.0936e+07	5.3861	1.19474e-19
GIT1	2	2	0.0092	2.67006e+06	6.8236e+06	2.5556	1.475e-13
GLA	3	4	0.042	4.50214e+06	6.13596e+06	1.3629	1.39266e-05
GLB1	7	8	0.0089	3.48278e+07	4.73693e+07	1.3601	4.81967e-06
GLCE	5	6	0.0097	1.27706e+07	2.50471e+07	1.9613	2.39835e-10
GLG1	11	11	0.0085	7.95141e+06	1.49924e+07	1.8855	1.01427e-11
GLO1	4	6	0.0326	1.26159e+07	3.15384e+07	2.4999	1.29068e-13
GLOD4	2	3	0.0319	2.13351e+06	5.95888e+06	2.793	2.64775e-16
GLRX3	8	13	0.0418	1.99132e+07	8.18613e+07	4.1109	7.31873e-19
GLTP	4	5	0.0431	1.50289e+07	5.3405e+07	3.5535	5.17289e-18
GLUD1	9	11	0.0108	9.56348e+06	2.38867e+07	2.4977	4.3481e-15
GLUL	2	2	0.0214	1.31454e+06	3.71227e+06	2.824	5.23492e-16
GMFB	2	3	0.0634	3.25353e+07	7.51987e+07	2.3113	2.89844e-13
GMFG	3	6	0.0423	2.4666e+07	9.0862e+07	3.6837	5.11906e-18
GMPPB	6	7	0.0556	7.40593e+06	2.32628e+07	3.1411	1.34928e-16
GMPR2	4	4	0.023	8.87597e+06	4.15724e+07	4.6837	1.19781e-18
GMPS	5	5	0.0101	2.88217e+06	8.85433e+06	3.0721	1.58782e-16
GNA11	1	1	0.0167	8269190	0		1
GNA14			0.0169	13516274	0		1
GNAI2	7	10	0.0169	2.03927e+07	5.64492e+07	2.7681	8.13485e-16
GNAQ			0.0167	10224261	0		1
GNAS	3	3	0.0329	1.36046e+06	2.95749e+06	2.1739	3.97334e-12
GNB1	1	2	0.0324	3.15872e+07	1.38652e+08	4.3895	1.85902e-19
GNB2	1	1	0.0294	4.59201e+07	1.09019e+08	2.3741	2.98417e-14
GNB2L1	5	9	0.0284	1.80378e+07	6.00895e+07	3.3313	1.51126e-17
GNG12	5	6	0.0972	1.72764e+07	2.94512e+07	1.7047	1.70286e-09
GNPDA1	2	6	0.0415	4.0207e+07	8.32084e+07	2.0695	3.52073e-13
GNPDA2	2	2	0.0217	1.59678e+07	4.30445e+07	2.6957	1.28548e-15
GNPNAT1	2	3	0.0707	3.2012e+06	7.41526e+06	2.3164	1.20917e-14
GNPTG	4	8	0.023	3.60982e+07	2.57561e+07	0.7135	2.20381e-06
GNS	6	13	0.0145	5.57143e+07	7.33647e+07	1.3168	4.47909e-06
GOLM1	21	34	0.0499	1.65685e+08	1.11456e+08	0.6727	2.02919e-08
GOT1	2	2	0.0266	8.76336e+06	1.04424e+07	1.1916	0.0300394
GOT2	3	3	0.0163	1.23648e+07	2.12218e+07	1.7163	1.378e-09
GPC1	14	27	0.0323	2.56096e+08	1.59676e+08	0.6235	1.25682e-09
GPI	11	13	0.0179	2.1667e+07	5.6148e+07	2.5914	1.66299e-15
GPS1	7	8	0.0204	6.0679e+06	3.09839e+07	5.1062	6.93501e-20
GPX1	2	3	0.0887	6.01818e+07	1.03711e+08	1.7233	2.10385e-06
GPX4	3	4	0.0558	7.09936e+06	3.31157e+07	4.6646	3.31394e-19
GRHPR	3	4	0.0305	3.72879e+06	1.60256e+07	4.2978	1.10316e-19
GRN	18	72	0.0185	1.70538e+09	1.09742e+09	0.6435	8.3211e-09
GRPEL1	7	9	0.0461	1.62615e+07	3.33118e+07	2.0485	3.32264e-12
GSN	2	3	0.0102	1.25198e+08	2.49157e+08	1.9901	5.26243e-12
GSN	1	1	0.0102	2.94351e+08	8.00045e+07	0.2718	3.44669e-18
GSPT1	10	16	0.02	2.29682e+07	9.44358e+07	4.1116	9.60086e-19
GSR	4	5	0.0153	6.86162e+06	1.88523e+07	2.7475	5.47506e-16
GSS	10	13	0.0127	2.38713e+07	2.82349e+07	1.1828	0.0105956
GSTK1	4	4	0.0708	5.2653e+06	2.11486e+07	4.0166	9.67426e-19
GSTM3	4	5	0.0489	9.45554e+06	2.26366e+07	2.394	1.21947e-13
GSTO1	7	17	0.0415	8.45945e+07	2.20606e+08	2.6078	3.06502e-15
GSTP1	3	6	0.0762	2.36888e+07	8.72482e+07	3.6831	2.8589e-18
GUK1	2	2	0.0558	916975	4.24128e+06	4.6253	5.56608e-20
GUSB	11	13	0.0092	3.25782e+07	4.24625e+07	1.3034	6.57382e-06
GXYLT1	1	1	0.0364	1.27187e+06	2.46883e+06	1.9411	6.62103e-11
H1F0	2	2	0.0309	2.31257e+06	1.2444e+06	0.5381	1.83178e-09
H2AFX	2	3	0.049	9.70862e+06	1.34431e+08	13.8466	1.32372e-22
H2BFS, HIST1H2BC, HIST1H2BD, HIST1H2BH, HIST1H2BK, HIST1H2BN, HIST2H2BF	2	3	0.0704	8.6305e+07	2.75097e+08	3.1875	5.0518e-17
H3F3A	1	1	0.0515	2.81099e+08	4.75564e+08	1.6918	5.54951e-10
HADH	4	4	0.0318	3.48076e+06	6.96744e+06	2.0017	5.32982e-13
HAPLN3	8	16	0.025	5.6777e+07	6.7928e+07	1.1964	0.00515246
HARS	10	14	0.0138	1.68554e+07	8.49851e+07	5.042	1.47583e-19
HARS2	1	1	0.0217	2.33268e+07	2.97789e+07	1.2766	7.94606e-05
HBA1;	4	94	0.0493	2.78266e+09	3.24542e+09	1.1663	0.00589647
HCLS1	3	5	0.0247	8.12806e+06	2.63999e+07	3.248	2.79926e-16
HDGF	13	23	0.0417	3.0841e+07	1.37375e+08	4.4543	2.15457e-19
HDLBP	9	10	0.0055	8.12063e+06	2.81039e+07	3.4608	1.21273e-17
HEBP1	5	6	0.0529	1.34156e+07	5.32655e+07	3.9704	9.15531e-19
HEXA	15	74	0.0321	4.30833e+08	3.32431e+08	0.7716	3.07337e-05
HEXB	17	40	0.0108	6.57409e+08	6.8318e+08	1.0392	0.203482
HGS	3	3	0.0077	5.16844e+06	1.37822e+07	2.6666	2.20983e-12
HHIP	8	12	0.0143	4.39729e+07	4.23854e+07	0.9639	0.00743668
HIBADH	2	2	0.0565	6.42261e+06	1.03295e+07	1.6083	7.00204e-06
HIBCH	5	5	0.0311	5.21983e+06	8.192e+06	1.5694	1.38255e-06
HIP1R	6	7	0.0056	2.41538e+06	9.83904e+06	4.0735	1.91128e-18
HIST1H1B	1	1	0.0487	6.34969e+07	4.24731e+07	0.6689	8.20768e-08
HIST1H1C, HIST1H1D, HIST1H1E	2	4	0.037	1.03978e+08	7.8784e+07	0.7577	8.09185e-08
HIST1H2AB, HIST1H2AD, HIST3H2A	2	2	0.0513	5.03161e+07	1.66984e+08	3.3187	7.73546e-17
HIST1H2AC, HIST1H2AG, HIST1H2AH, HIST1H2AJ, HIST2H2AA3	2	6	0.0526	1.56299e+07	3.00424e+08	19.2211	1.24032e-25
HIST1H2BB, HIST1H2BJ, HIST1H2BO, HIST2H2BE	2	2	0.0615	2.69747e+07	3.34427e+08	12.3978	5.29612e-24
HIST1H3A, HIST2H3A;, HIST3H3	1	2	0.0613	1.24205e+08	6.45061e+08	5.1935	2.32178e-20
HIST1H4A	5	10	0.0971	2.7596e+07	1.37061e+08	4.9667	6.75394e-20
HK1	3	3	0.0076	1.15201e+06	5.12843e+06	4.4517	2.95469e-20
HLA-A	3	10	0.0288	9.23338e+07	2.80316e+08	3.0359	7.30794e-17
HLA-A			0.0164	252831000	0		1
HLA-A			0.0438	224433000	0		1
HLA-B	1	1	0.0249	9.51404e+06	3.65882e+07	3.8457	1.81828e-18
HLA-B	1	1	0.0193	2.58918e+07	2.71114e+07	1.0471	0.0159119
HLA-B			0.0373	46809800	0		1
HLA-B			0.018	46102200	0		1
HLA-B			0.0193	44943872	0		1
HLA-B			0.0275	38003412	0		1
HLA-B			0.0276	34782917	0		1
HLA-B			0.035	31920500	0		1
HLA-C	2	2	0.0191	1.66931e+07	3.55814e+07	2.1315	2.90483e-13
HLA-C	1	1	0.0246	4.6316e+06	1.62824e+07	3.5155	8.28275e-18
HLA-C	1	1	0.0383	2.55546e+07	2.8312e+07	1.1079	0.0560361
HLA-C			0.0301	53866600	0		1
HLA-C			0.0383	51004200	0		1
HLA-C			0.0376	40865800	0		1
HLA-C			0.0383	34782917	0		1
HLA-E	1	2	0.0196	1.41075e+07	2.3187e+07	1.6436	1.05969e-09
HMCN1	5	7	0.0011	1.36601e+08	8.86542e+07	0.649	3.61653e-09
HMGA1	1	1	0.0748	1.29333e+06	7.43003e+06	5.7449	6.40685e-21
HMGCL	3	3	0.0215	2.47806e+07	6.157e+07	2.4846	1.21193e-14
HMGCS1	5	5	0.0154	5.89994e+06	2.20729e+07	3.7412	1.53578e-18
HMGN1	4	5	0.13	4.45864e+06	9.88346e+06	2.2167	2.37331e-17
HMOX1	7	7	0.0451	6.97803e+06	2.1611e+07	3.097	1.02784e-16
HMOX2	3	3	0.0253	9.12137e+06	2.30214e+07	2.5239	1.16388e-14
HNRNPA1	6	17	0.0296	4.24344e+07	2.47291e+08	5.8276	4.77739e-21
HNRNPA2B1	12	32	0.0425	4.6986e+07	2.14505e+08	4.5653	1.2577e-19
HNRNPA3	4	5	0.0185	5.45519e+06	2.37284e+07	4.3497	2.49481e-19
HNRNPAB	4	6	0.0211	1.72435e+07	1.19219e+08	6.9139	4.54342e-21
HNRNPC	7	16	0.0359	6.5888e+07	2.58637e+08	3.9254	1.32047e-18
HNRNPCL2	2	3	0.0307	4.51456e+07	7.37634e+07	1.6339	8.16318e-09
HNRNPD	3	5	0.0338	3.33584e+07	1.79035e+08	5.367	1.10304e-20
HNRNPD	2	3	0.0338	4.80734e+07	1.6432e+08	3.4181	5.626e-18
HNRNPDL	2	4	0.0167	5.79641e+06	3.12833e+07	5.397	9.60232e-21
HNRNPF	3	3	0.0386	7.72333e+06	3.11907e+07	4.0385	1.22844e-18
HNRNPH1, HNRNPH2	1	1	0.0223	9.28075e+06	5.66469e+07	6.1037	2.85947e-21
HNRNPK	12	27	0.0173	2.91308e+07	1.37847e+08	4.732	8.50631e-20
HNRNPL	5	8	0.0187	2.32736e+07	1.1573e+08	4.9726	1.08022e-19
HNRNPM	11	13	0.0151	4.42265e+06	1.97967e+07	4.4762	1.27182e-19
HNRNPR	8	13	0.019	3.98013e+07	1.0504e+08	2.6391	1.08427e-13
HNRNPU	13	23	0.0085	3.36116e+07	1.38856e+08	4.1312	8.77251e-19
HNRNPUL2	9	10	0.0134	6.94004e+06	2.87422e+07	4.1415	6.27026e-19
HOMER3	2	2	0.0194	2.9407e+06	7.27118e+06	2.4726	7.33833e-16
HPCAL1	5	6	0.0518	3.62156e+06	1.09244e+07	3.0165	1.78743e-15
HPRT1	2	2	0.055	3.12499e+06	5.47373e+06	1.7516	1.36272e-10
HRNR	4	38	0.007	1.06643e+09	4.52484e+08	0.4243	3.61094e-14
HSD17B10	2	2	0.046	3.58379e+06	6.68771e+06	1.8661	1.43285e-11
HSP90AA1	4	5	0.0123	1.18099e+07	5.48738e+07	4.6464	1.04142e-19
HSP90AB1	6	9	0.0193	2.81341e+07	7.31459e+07	2.5999	7.05721e-15
HSP90AB2P	1	1	0.0367	1.61407e+07	3.95061e+07	2.4476	2.25803e-14
HSP90B1	9	9	0.0112	1.72295e+07	4.96225e+07	2.8801	3.6837e-17
HSPA13	11	24	0.0127	9.21701e+07	7.35609e+07	0.7981	2.59642e-05
HSPA1A, HSPA1B	10	36	0.0203	1.14373e+09	3.09289e+09	2.7042	1.37356e-15
HSPA1L	1	1	0.014	1.94331e+09	2.29331e+09	1.1801	2.51295e-06
HSPA2	1	1	0.0266	1.285e+09	3.14812e+09	2.4499	8.84739e-15
HSPA4	31	87	0.0083	8.20419e+07	2.98173e+08	3.6344	4.28189e-18
HSPA4L	4	4	0.0072	3.44454e+07	1.13684e+08	3.3004	1.64261e-17
HSPA5	24	43	0.0138	9.08803e+08	2.14432e+09	2.3595	3.47203e-16
HSPA8	27	225	0.0155	1.03645e+09	3.39667e+09	3.2772	3.39751e-17
HSPA9	26	53	0.0133	3.07764e+08	1.11131e+09	3.6109	4.30743e-18
HSPB1	11	28	0.0488	1.44288e+08	7.30371e+08	5.0619	3.06886e-20
HSPD1	6	7	0.0157	2.58225e+07	7.4627e+07	2.89	6.53023e-16
HSPE1	4	6	0.0784	5.01662e+07	8.20768e+07	1.6361	2.74669e-08
HSPG2	125	2458	0.0018	1.22987e+10	7.20949e+09	0.5862	2.06279e-10
HSPH1	16	26	0.007	2.71633e+07	1.27706e+08	4.7014	8.15046e-20
HTRA1	6	11	0.0167	3.31452e+07	3.05102e+07	0.9205	0.0221261
HYOU1	6	7	0.016	5.35153e+06	6.93987e+06	1.2968	1.63737e-07
IARS	4	4	0.0063	2.2361e+06	7.89633e+06	3.5313	2.2886e-18
IARS2	12	14	0.0168	4.26774e+07	1.12523e+08	2.6366	2.20001e-15
ICAM1	7	8	0.015	3.95796e+06	2.58771e+07	6.538	4.40759e-21
IDE	3	3	0.0088	2.92766e+06	1.15364e+07	3.9405	2.26351e-19
IDH1	12	17	0.0217	1.07378e+07	3.59673e+07	3.3496	3.29665e-17
IDH2	2	2	0.0288	1.15047e+06	1.62469e+06	1.4122	4.57076e-06
IDH3A	5	6	0.0273	7.81581e+06	1.55824e+07	1.9937	2.68141e-12
IDUA	6	8	0.0107	1.43991e+07	1.71306e+07	1.1897	0.547511
IFI16	1	1	0.0178	3.78627e+06	2.02308e+07	5.3432	1.52283e-20
IFI30	3	7	0.052	5.61155e+06	2.70291e+07	4.8167	3.80387e-19
IFI35	5	5	0.0245	5.0331e+06	9.0495e+06	1.798	3.08918e-10
IFITM1, IFITM2, IFITM3	2	5	0.1282	6.88477e+07	1.43864e+08	2.0896	1.182e-09
IFNG	1	5	0.0361	4.78085e+08	5.96985e+08	1.2487	1.52219e-07
IFT140	4	64	0.0109	2.31243e+08	1.86197e+08	0.8052	0.000176039
IGF2R	26	30	0.004	3.7658e+07	4.91136e+07	1.3042	1.09436e-05
IGFBP3	2	2	0.0687	5.29326e+06	4.43045e+06	0.837	0.00254849
IGFBP4	5	8	0.0388	4.01975e+07	2.97462e+07	0.74	7.95476e-07
IGFBP7	12	30	0.039	2.24043e+08	1.41819e+08	0.633	3.38136e-09
IGKC	1	1	0.1887	5.86839e+06	2.47822e+06	0.4223	5.08709e-08
IGLC1, IGLC2, IGLC3, IGLL5	1	1	0.0659	685711	1.09117e+06	1.5913	7.26066e-09
ILF2	5	6	0.0154	9.87292e+06	8.66309e+07	8.7746	4.27657e-23
ILF3	14	26	0.0134	1.48386e+07	7.89129e+07	5.3181	1.57901e-20
ILK	5	6	0.0243	3.64132e+06	1.19384e+07	3.2786	7.79655e-17
IMPAD1	3	3	0.0223	6.88725e+06	5.17164e+06	0.7509	3.71665e-05
INF2	4	4	0.008	1.69848e+06	8.73714e+06	5.1441	1.61937e-20
INHBA	17	33	0.0188	1.30012e+08	1.33042e+08	1.0233	0.624399
INHBB	2	2	0.0197	2.53455e+06	1.17553e+06	0.4638	2.5206e-13
IPO5	5	5	0.0064	2.16428e+06	1.00684e+07	4.6521	6.5043e-20
IPO9	2	3	0.0134	2.25262e+06	1.05427e+07	4.6802	5.37992e-19
IQGAP1	20	29	0.0048	4.33964e+07	1.68912e+08	3.8923	2.48353e-18
IRGQ	7	8	0.0241	1.17241e+07	2.71941e+07	2.3195	8.46272e-15
ISG15	2	2	0.0364	9.42561e+06	1.31911e+07	1.3995	4.23863e-06
ISG20	1	1	0.0663	5.23229e+06	2.12734e+07	4.0658	7.27155e-19
ISOC1	3	4	0.0369	1.37248e+07	1.58179e+07	1.1525	0.000718762
IST1	5	7	0.0247	6.33279e+07	1.87115e+08	2.9547	1.07462e-16
ITGA1	5	5	0.0059	1.05753e+07	7.10874e+06	0.6722	9.9716e-09
ITGA3	8	13	0.0162	9.971e+07	6.6716e+07	0.6691	1.41014e-07
ITGA4	4	5	0.0068	8.04872e+06	7.82578e+06	0.9723	0.0580877
ITGA5	6	10	0.0105	4.87723e+07	3.54087e+07	0.726	5.71181e-05
ITGAV	9	10	0.0105	1.85169e+07	1.39007e+07	0.7507	6.38509e-05
ITGB1	18	35	0.0125	1.96985e+08	1.568e+08	0.796	1.07916e-05
ITGB3	10	10	0.019	1.44608e+07	1.22772e+07	0.849	0.0707017
ITGBL1	3	8	0.0283	1.2583e+07	1.19525e+07	0.9499	0.000138198
ITIH2	11	34	0.0074	2.55913e+08	2.92559e+08	1.1432	0.00753202
ITIH3	6	10	0.0067	1.21205e+08	1.08115e+08	0.892	0.122183
JAG1	11	19	0.0057	5.28355e+07	6.80575e+07	1.2881	0.00108575
KARS	14	24	0.0101	2.69155e+07	1.31009e+08	4.8674	5.94387e-20
KCTD12	9	55	0.0185	1.63488e+08	5.54845e+08	3.3938	1.16821e-17
KCTD8	2	2	0.0127	2.08381e+08	9.31462e+07	0.447	6.44772e-14
KHDRBS1	7	11	0.0203	2.24572e+07	9.50994e+07	4.2347	4.77761e-19
KIF5A	5	8	0.0068	5.7641e+06	2.17589e+07	3.7749	3.47841e-19
KLC1	2	2	0.0122	1.09507e+06	3.9876e+06	3.6414	5.94427e-18
KPNA3	1	1	0.0173	1.24111e+07	6.17303e+07	4.9738	3.8807e-20
KPNA4	2	3	0.0269	1.81919e+07	6.46958e+07	3.5563	5.22999e-18
KPNB1	10	14	0.0091	2.52999e+07	1.07803e+08	4.261	2.28369e-19
KRT1	27	57	0.0124	3.26936e+08	1.55392e+08	0.4753	2.25446e-13
KRT10	17	37	0.0171	2.68738e+08	1.04889e+08	0.3903	1.76443e-14
KRT13	1	3	0.0153	1.15266e+08	1.44521e+08	1.2538	0.000304434
KRT14	3	3	0.0191	2.10007e+08	1.10968e+08	0.5284	1.60065e-09
KRT15	1	2	0.0241	265039614	0		1
KRT16	7	8	0.0148	1.6323e+08	1.57745e+08	0.9664	1.50417e-06
KRT17			0.0231	277717000	0		1
KRT18	18	25	0.0209	9.38846e+07	2.75767e+08	2.9373	2.2723e-16
KRT19	2	2	0.025	1.14107e+08	2.19406e+08	1.9228	1.08474e-11
KRT2	20	31	0.0094	2.59624e+08	1.34407e+08	0.5177	7.15041e-13
KRT20	2	2	0.0142	2.58615e+07	4.45956e+07	1.7244	1.19939e-09
KRT3			0.0127	8390732047	0		1
KRT35	1	1	0.0154	1.72193e+08	7.28894e+07	0.4233	2.2646e-06
KRT4			0.0169	136445975	0		1
KRT5	5	7	0.0119	5.60303e+09	2.69898e+09	0.4817	3.05232e-12
KRT6A	2	2	0.0106	5.30547e+09	2.99016e+09	0.5636	3.47831e-13
KRT6B			0.0124	8347470000	0		1
KRT6C			0.0177	8295630000	0		1
KRT7	14	29	0.0192	3.91317e+09	1.29236e+10	3.3026	1.17085e-17
KRT72			0.0235	66635900	0		1
KRT75			0.0127	8302010000	0		1
KRT76			0.0141	8318870000	0		1
KRT79			0.0131	8306620000	0		1
KRT8	1	1	0.0145	1.13486e+10	5.48819e+09	0.4836	1.21243e-12
KRT9	17	31	0.0193	1.24436e+08	7.55573e+07	0.6072	3.02431e-11
KTN1	15	18	0.0052	1.19635e+08	3.33794e+08	2.7901	9.49716e-16
L3HYPDH	4	4	0.0282	6.37577e+06	1.59515e+07	2.5019	5.65555e-14
LAGE3	2	2	0.1608	3.54599e+06	7.1161e+06	2.0068	1.73417e-12
LAMA2	8	8	0.0022	1.81345e+07	2.13353e+07	1.1765	0.0184007
LAMA3	5	6	0.0018	1.40921e+07	1.03464e+07	0.7342	4.89428e-06
LAMA4	59	221	0.0044	7.40279e+08	9.12911e+08	1.2332	0.00268742
LAMA5	53	80	0.0019	7.4716e+07	8.9465e+07	1.1974	0.0036453
LAMB1	53	189	0.0039	3.42695e+08	6.84088e+08	1.9962	2.48976e-13
LAMB2	12	17	0.0056	1.41407e+07	1.56212e+07	1.1047	0.505581
LAMC1	57	170	0.0037	2.98519e+08	6.2701e+08	2.1004	6.75172e-13
LAMC2	18	23	0.0134	2.45251e+07	7.03504e+07	2.8685	3.81924e-16
LAMP1	3	4	0.0216	3.55091e+07	7.00949e+07	1.974	8.25331e-12
LANCL1	4	4	0.015	3.45106e+06	1.11869e+07	3.2416	2.26405e-17
LAP3	18	39	0.0154	6.8979e+07	1.52257e+08	2.2073	2.58442e-13
LARS	2	2	0.0068	2.81511e+06	1.40753e+07	4.9999	3.05345e-20
LASP1	12	16	0.0345	6.60799e+07	1.9411e+08	2.9375	1.86018e-16
LDHA	12	60	0.0271	2.20705e+08	7.20625e+08	3.2651	2.56176e-17
LDHB	10	48	0.0269	4.95e+08	1.16825e+09	2.3601	5.24674e-15
LDLR	9	18	0.014	3.40177e+07	3.3715e+07	0.9911	0.224101
LFNG	2	2	0.029	8.22033e+06	7.59723e+06	0.9242	0.173745
LGALS1	7	73	0.0593	9.2689e+08	2.14121e+09	2.3101	5.22777e-14
LGALS3	5	7	0.044	4.40758e+07	1.13707e+08	2.5798	4.19731e-15
LGALS3BP	5	9	0.0205	6.11424e+07	2.8315e+07	0.4631	1.59933e-13
LGMN	5	9	0.0254	3.13315e+07	3.14975e+07	1.0053	0.101802
LIMA1	5	7	0.0171	4.48911e+07	5.88029e+07	1.3099	1.6823e-05
LIMCH1	1	2	0.0148	1.10628e+06	3.14692e+06	2.8446	2.40974e-16
LIMS1	6	8	0.0215	9.26113e+06	3.08331e+07	3.3293	3.06618e-17
LMNA	44	180	0.012	2.49305e+08	9.12305e+08	3.6594	4.66354e-18
LMNB1	7	7	0.0102	4.50488e+07	1.79893e+08	3.9933	1.36455e-18
LMNB2	22	29	0.0161	1.24272e+08	4.72621e+08	3.8031	1.29978e-18
LONP1	2	2	0.0167	495426	1.61851e+06	3.2669	1.39609e-16
LOX	4	4	0.048	1.38574e+08	1.36592e+08	0.9857	0.0112278
LOXL2	20	117	0.0078	1.42724e+09	1.04302e+09	0.7308	1.78625e-06
LOXL3	1	2	0.008	2.2718e+08	1.82084e+08	0.8015	0.00036615
LPAR3	4	21	0.0255	4.0468e+07	3.58425e+07	0.8857	3.18205e-06
LPP	5	7	0.0229	4.37365e+06	6.96765e+06	1.5931	2.56396e-10
LRP1	25	32	0.0018	1.50776e+07	1.28793e+07	0.8542	0.0144865
LRP5	4	4	0.005	1.10637e+07	9.19727e+06	0.8313	0.453141
LRP6	2	3	0.0056	4.38509e+06	2.57668e+06	0.5876	4.77439e-10
LRRC57	3	5	0.0377	2.72812e+06	9.03008e+06	3.31	3.11288e-17
LRRC59	4	6	0.0293	9.61073e+06	4.50224e+07	4.6846	1.96726e-19
LRRFIP1	3	3	0.0149	2.11712e+06	5.91755e+06	2.7951	2.48265e-16
LRRFIP1	1	1	0.0149	2.70279e+06	5.68992e+06	2.1052	6.6658e-13
LRRFIP2	4	4	0.0097	6.11887e+06	1.40183e+07	2.291	2.19617e-13
LSM12	2	3	0.041	1.49311e+06	5.12808e+06	3.4345	1.66868e-17
LSM3	2	3	0.1176	1.5917e+07	3.76691e+07	2.3666	9.32455e-14
LSM4	3	3	0.0432	7.17223e+06	2.47507e+07	3.4509	6.11104e-18
LSM7	4	4	0.068	1.30079e+07	4.61389e+07	3.547	3.50323e-18
LSM8	2	3	0.1042	1.52613e+07	6.08727e+07	3.9887	5.99734e-19
LTA4H	3	3	0.0213	5.55441e+06	1.15082e+07	2.0719	2.87776e-13
LTBP1	15	31	0.0076	6.53446e+07	3.55344e+07	0.5438	1.83937e-11
LTBP2	22	51	0.0038	2.3377e+08	1.5333e+08	0.6559	1.61205e-08
LTBP3	4	5	0.013	8.76238e+06	1.50599e+07	1.7187	2.12727e-09
LTBP4	19	24	0.0062	4.65755e+07	3.32782e+07	0.7145	7.85667e-07
LTF	3	9	0.0113	6.05535e+07	3.02949e+07	0.5003	3.99518e-13
LUM	3	3	0.0296	2.11261e+07	2.44809e+07	1.1588	0.0054815
LY75	4	4	0.007	2.18785e+06	2.04192e+06	0.9333	0.156514
LYPLA1	5	13	0.0304	2.50889e+07	7.96171e+07	3.1734	5.90423e-17
LYPLA2	4	6	0.026	2.18592e+07	7.64505e+07	3.4974	6.31269e-18
MACF1	18	18	0.0009	3.17349e+07	1.1561e+08	3.643	3.8613e-18
MAGOH, MAGOHB	6	8	0.0852	6.42155e+06	2.37784e+07	3.7029	5.08627e-18
MAMDC2	8	14	0.019	6.33156e+07	1.34622e+08	2.1262	3.32445e-13
MAN1A1	7	7	0.0107	9.99164e+06	6.49756e+06	0.6503	9.80935e-08
MAN1B1	3	4	0.0129	3.64714e+06	3.47026e+06	0.9515	0.164714
MAN2A1	11	13	0.0052	5.1293e+07	5.7643e+07	1.1238	0.303208
MAN2B1	14	24	0.0069	1.54971e+08	1.54924e+08	0.9997	0.211431
MAN2B2	8	13	0.0139	2.13616e+07	1.48527e+07	0.6953	1.23549e-06
MANBA	6	9	0.008	4.48079e+07	2.72925e+07	0.6091	3.7127e-07
MANF	2	4	0.0549	2.80738e+07	5.17371e+07	1.8429	1.31193e-12
MAP1B	29	32	0.0041	1.25493e+07	3.20059e+07	2.5504	3.2779e-15
MAP2K1	3	3	0.0305	9.85118e+06	7.16693e+07	7.2752	3.98257e-22
MAP2K2	2	2	0.0275	6.72476e+06	4.27654e+07	6.3594	1.72747e-21
MAP2K3, MAP2K6	2	2	0.0263	4.09969e+07	1.66484e+08	4.0609	7.41485e-19
MAP4	23	29	0.0069	2.26392e+07	5.62494e+07	2.4846	6.21402e-15
MAPK1	5	7	0.0167	1.19127e+07	3.52128e+07	2.9559	2.4719e-15
MAPK14	2	2	0.0361	3.83822e+06	1.1208e+07	2.9201	4.39112e-14
MAPK3	5	5	0.0237	8.88902e+06	2.67915e+07	3.014	1.81383e-17
MAPRE1	8	10	0.0224	2.77498e+07	9.33862e+07	3.3653	2.0843e-17
MAPRE2	1	1	0.0183	2.89786e+07	5.72183e+07	1.9745	2.84255e-12
MARCKS	8	27	0.0542	1.02183e+08	3.39801e+08	3.3254	2.27902e-17
MARCKSL1	4	7	0.0667	1.18243e+07	3.25026e+07	2.7488	4.48766e-15
MARS	4	4	0.0133	2.3246e+06	9.3363e+06	4.0163	4.25133e-19
MAT2A	7	8	0.0203	1.41794e+07	3.55394e+07	2.5064	5.56254e-15
MAT2B	2	2	0.0389	7.30823e+06	9.70532e+06	1.328	4.62693e-06
MATR3	7	8	0.0165	8.9623e+06	4.71112e+07	5.2566	5.62513e-19
MBTPS1	3	3	0.0076	7.15744e+06	4.76256e+06	0.6654	3.32893e-07
MCAM	17	22	0.0186	5.06285e+07	4.4224e+07	0.8735	0.00832121
MDH1	10	21	0.0299	1.36226e+08	1.66059e+08	1.219	0.00181927
MDH2	8	13	0.0414	7.05629e+07	1.06374e+08	1.5075	1.21739e-08
ME1	8	12	0.0192	7.00422e+07	2.66819e+08	3.8094	1.7592e-18
MEGF6	4	4	0.0052	1.16123e+07	7.17177e+06	0.6176	1.2414e-09
MEGF8	4	5	0.0025	2.37553e+06	6.49875e+06	2.7357	5.31812e-11
MESDC2	3	3	0.0427	9.95227e+06	3.70861e+07	3.7264	1.22044e-17
MET	3	3	0.0072	7.1446e+06	8.0291e+06	1.1238	0.0236011
MFGE8	6	9	0.0465	4.44086e+07	3.55224e+07	0.7999	0.000268141
MGAT1	5	7	0.0247	1.37408e+07	1.38769e+07	1.0099	0.129226
MGAT5	5	5	0.027	1.5044e+07	6.59078e+06	0.4381	1.82034e-13
MLLT4	7	7	0.0044	6.948e+06	2.15624e+07	3.1034	7.66662e-16
MMP1	5	6	0.0256	1.91079e+08	5.58657e+08	2.9237	1.95023e-16
MMP10	9	13	0.0315	1.43957e+07	4.40163e+07	3.0576	1.36794e-16
MMP14	10	12	0.0155	3.8853e+07	4.30414e+07	1.1078	0.0508897
MMP2	23	54	0.0212	6.48062e+08	3.28567e+08	0.507	1.78753e-12
MMRN1	49	393	0.0244	1.97313e+09	1.5351e+09	0.778	2.29427e-05
MMRN2	20	31	0.0063	6.94465e+07	7.03215e+07	1.0126	0.603413
MOB1A, MOB1B	2	2	0.0648	5.90256e+06	2.13348e+07	3.6145	4.67536e-18
MPRIP	2	2	0.0098	1.39089e+06	2.76662e+06	1.9891	1.81253e-11
MPST	4	5	0.037	3.26796e+06	2.01081e+07	6.1531	7.92185e-21
MPZL1	2	2	0.0409	1.37657e+07	1.22735e+07	0.8916	0.029158
MRC1	25	44	0.0089	6.12942e+07	1.23502e+08	2.0149	1.65351e-12
MRC2	9	9	0.0041	2.41201e+07	2.10592e+07	0.8731	0.0576458
MRI1	2	2	0.0217	4.55641e+06	9.57029e+06	2.1004	1.12506e-11
MSN	43	363	0.0208	7.00276e+08	2.89648e+09	4.1362	5.19441e-19
MTAP	2	3	0.0247	5.77683e+06	1.79602e+07	3.109	1.1365e-16
MTDH	2	2	0.0275	3.67974e+06	1.09391e+07	2.9728	1.46977e-16
MTHFD1	16	25	0.0128	5.5604e+07	1.54229e+08	2.7737	2.72822e-14
MTMR6	2	2	0.0193	1.64679e+06	4.47828e+06	2.7194	2.90972e-15
MTPN	2	4	0.1441	1.14828e+07	4.12841e+07	3.5953	3.49263e-17
MVD	4	4	0.0225	1.22796e+07	4.12915e+07	3.3626	3.63324e-17
MVP	14	18	0.0146	1.83042e+07	2.97388e+07	1.6247	4.51644e-09
MYCBP	3	3	0.1068	4.82923e+06	1.05007e+07	2.1744	3.27903e-14
MYCT1	3	4	0.0511	8.40135e+06	6.48165e+06	0.7715	0.0140489
MYH1, MYH4	2	2	0.0098	654384	240224	0.3671	1.91163e-06
MYH10			0.003	121030000	0		1
MYH11			0.0076	107233426	0		1
MYH14			0.0055	85751000	0		1
MYH9	24	44	0.0077	4.52758e+07	1.77748e+08	3.9259	9.84475e-19
MYL12A, MYL12B	8	22	0.0612	9.03214e+07	3.26241e+08	3.612	5.52312e-18
MYL6	8	28	0.0993	1.19557e+08	4.24032e+08	3.5467	4.48176e-18
NAA10	2	2	0.0511	522733	2.87801e+06	5.5057	1.45293e-20
NAA50	4	7	0.0592	7.19284e+06	2.21986e+07	3.0862	6.51931e-17
NACA	1	1	0.0029	8.52734e+06	1.76499e+07	2.0698	8.17174e-13
NAE1	5	5	0.0169	2.81932e+06	1.02821e+07	3.647	2.25332e-18
NAGK	8	14	0.0203	3.3845e+07	8.25039e+07	2.4377	1.11499e-14
NAGLU	10	12	0.0229	5.572e+07	3.66303e+07	0.6574	3.89411e-08
NAMPT	14	37	0.0305	8.64013e+07	3.05498e+08	3.5358	6.82106e-18
NANS	4	4	0.0167	9.61686e+06	3.54901e+07	3.6904	3.9943e-18
NAP1L4	2	2	0.0267	1.18679e+06	4.8605e+06	4.0955	1.61455e-19
NAPA	7	10	0.078	2.26088e+07	8.2902e+07	3.6668	7.83856e-18
NAPB	1	1	0.0201	3.3262e+07	2.28943e+07	0.6883	1.38364e-07
NAPG	5	6	0.0321	1.23822e+07	2.96183e+07	2.392	7.03875e-15
NARS	8	12	0.0274	1.34315e+07	5.22215e+07	3.888	1.34679e-18
NASP	10	16	0.0127	2.10123e+07	1.04633e+08	4.9796	3.92455e-20
NCAM1	3	3	0.0082	6.75296e+06	5.45774e+06	0.8082	0.0001921
NCKAP1	2	2	0.008	587023	3.29801e+06	5.6182	2.69643e-21
NCL	14	21	0.0239	1.28484e+07	4.8206e+07	3.7519	2.57987e-18
NDRG4	3	3	0.017	9.05609e+06	4.69676e+07	5.1863	3.64463e-20
NECAP2	2	3	0.0266	4.60294e+06	1.95312e+07	4.2432	1.48654e-18
NEDD4	1	1	0.0053	192424	295101	1.5336	0.099737
NEFL	1	1	0.0166	4.04956e+09	9.98054e+09	2.4646	8.34027e-15
NEK9	2	2	0.0061	1.08745e+07	3.66068e+07	3.3663	1.48333e-17
NES	33	47	0.0093	4.19259e+07	7.99821e+07	1.9077	6.93482e-12
NEU1	7	14	0.0241	6.29427e+07	5.02283e+07	0.798	0.000265204
NEXN	6	7	0.0296	5.40354e+06	7.98536e+06	1.4778	5.74305e-10
NFU1	2	2	0.0591	4.08674e+06	1.46265e+07	3.579	6.29668e-18
NHLRC2	6	6	0.0138	1.12526e+07	3.49381e+07	3.1049	2.61893e-16
NID1	33	333	0.0056	3.19813e+09	1.89426e+09	0.5923	1.95043e-10
NID2	29	74	0.0102	3.7939e+08	2.76955e+08	0.73	1.74315e-06
NIPSNAP3A	3	8	0.0405	1.65802e+07	2.78447e+07	1.6794	1.59064e-11
NIT2	4	4	0.0326	1.04808e+07	3.73966e+07	3.5681	5.97027e-18
NLN	2	2	0.0085	4.1682e+06	8.71487e+06	2.0908	1.29339e-13
NME1	1	4	0.1118	4.96929e+08	1.31358e+09	2.6434	1.67804e-14
NME2	1	22	0.0789	6.8616e+08	1.51909e+09	2.2139	2.17738e-13
NME2P1	1	1	0.073	5.45773e+08	1.65948e+09	3.0406	6.10143e-16
NMT1	1	1	0.0242	1.10795e+07	4.16367e+07	3.758	3.21297e-18
NMT2	1	1	0.0201	1.69019e+06	4.36542e+06	2.5828	3.29815e-15
NNMT	5	16	0.0341	9.10487e+07	2.28787e+08	2.5128	3.13973e-14
NOMO1, NOMO2, NOMO3	7	8	0.0073	1.5288e+07	1.1015e+07	0.7205	5.58218e-07
NONO	5	6	0.017	3.34186e+07	4.81795e+07	1.4417	3.34526e-10
NPC2	4	9	0.0662	2.10287e+08	1.66147e+08	0.7901	4.16432e-05
NPEPL1	3	3	0.0134	2.64397e+06	9.43713e+06	3.5693	4.25928e-18
NPEPPS	18	31	0.0087	2.02143e+07	8.28117e+07	4.0967	5.25717e-19
NPLOC4	2	3	0.023	8.7089e+06	2.5747e+07	2.9564	2.58249e-16
NPM1	5	5	0.0442	7.20741e+06	1.81115e+07	2.5129	4.3068e-15
NQO1	2	2	0.0474	1.64979e+07	7.98202e+07	4.8382	6.62272e-20
NRCAM	4	4	0.0054	1.91208e+07	9.50497e+06	0.4971	1.77029e-12
NRP1	9	21	0.0087	8.54684e+07	6.53748e+07	0.7649	3.49663e-05
NRP2	18	32	0.0107	8.12449e+07	8.07411e+07	0.9938	0.410074
NSF	6	7	0.0094	1.04912e+07	3.85184e+07	3.6715	3.03222e-18
NSFL1C	1	1	0.027	5.9004e+06	2.55877e+07	4.3366	3.06648e-19
NSFL1C	1	1	0.027	8.87538e+06	2.26127e+07	2.5478	3.86039e-15
NT5E	10	13	0.0139	5.80254e+07	4.97916e+07	0.8581	0.0069417
NTN4	11	18	0.0239	1.14808e+08	1.16783e+08	1.0172	0.306869
NUCB1	34	192	0.026	1.686e+09	1.25641e+09	0.7452	1.61205e-06
NUCB2	4	4	0.0167	2.09419e+07	2.42444e+07	1.1577	0.013523
NUCKS1	6	13	0.037	2.4242e+07	5.11919e+07	2.1117	2.82582e-13
NUDC	20	38	0.0363	3.78467e+07	1.2352e+08	3.2637	4.90329e-17
NUDCD1	5	6	0.012	6.53185e+06	2.807e+07	4.2974	5.47006e-19
NUDT2	3	4	0.0476	1.77768e+06	5.09019e+06	2.8634	6.42233e-16
NUDT21	2	2	0.0529	8.65807e+06	3.37751e+07	3.901	2.1361e-18
NUDT4	3	3	0.0778	4.08873e+06	2.35871e+07	5.7688	5.8945e-21
NUDT5	3	4	0.0685	6.21018e+06	1.59415e+07	2.567	2.6696e-15
NUMA1			0.0028	20857632	0		1
NUP214	1	1	0.0033	1.97662e+06	7.36903e+06	3.7281	2.87455e-18
NUTF2	1	1	0.0472	3.48898e+07	1.38635e+08	3.9735	1.35698e-18
NXN	8	8	0.0391	1.85403e+07	7.52734e+07	4.06	8.20408e-19
OAF	5	10	0.033	5.78617e+07	6.39893e+07	1.1059	0.0118984
OLA1	7	11	0.0227	2.94917e+07	1.08836e+08	3.6904	4.04068e-18
OLFML2B	5	5	0.008	2.58182e+07	1.12593e+07	0.4361	1.99949e-13
OLFML3	7	9	0.0197	3.9657e+07	1.51529e+07	0.3821	1.83444e-15
OPTN	1	1	0.0173	3.12735e+06	1.67926e+07	5.3696	1.34552e-20
OS9	2	2	0.0105	4.03501e+06	4.57288e+06	1.1333	0.00148868
OSTF1	1	1	0.1168	1.4711e+06	9.05008e+06	6.1519	2.41362e-21
OTUB1	3	5	0.0554	7.43528e+06	1.55985e+07	2.0979	1.07138e-13
OXCT1	2	2	0.0192	3.26534e+06	5.16936e+06	1.5831	8.30454e-09
P3H1	8	9	0.0177	2.27541e+07	2.37211e+07	1.0425	0.616783
P4HB	24	73	0.0118	2.14925e+08	5.62696e+08	2.6181	1.81383e-15
PA2G4	15	45	0.0152	7.85579e+07	3.49025e+08	4.4429	1.66408e-19
PABPC3	3	5	0.0127	2.45273e+06	1.03986e+07	4.2396	2.15494e-18
PACSIN2	11	19	0.0165	1.55237e+07	5.18632e+07	3.3409	2.32468e-17
PAFAH1B1	13	16	0.0171	4.7389e+07	1.844e+08	3.8912	1.57874e-18
PAFAH1B2	3	10	0.0437	3.30721e+07	1.37114e+08	4.1459	4.04222e-19
PAFAH1B3	3	4	0.0303	4.9876e+06	1.51164e+07	3.0308	6.12563e-17
PAICS	9	15	0.0259	1.63321e+07	8.51849e+07	5.2158	1.3369e-20
PAIP1	4	4	0.0146	4.50824e+06	1.90212e+07	4.2192	1.64751e-18
PAK2	4	4	0.0172	7.09475e+06	2.3021e+07	3.2448	1.16192e-16
PALD1	3	4	0.0199	3.26184e+06	1.32757e+07	4.07	1.58527e-18
PAM	14	19	0.0092	2.69009e+07	1.92799e+07	0.7167	3.9635e-07
PANK4	1	1	0.0078	882684	3.55907e+06	4.0321	7.44948e-19
PAPLN	15	19	0.0094	3.60369e+07	3.34387e+07	0.9279	0.114038
PAPPA	6	9	0.0092	2.38624e+07	1.37448e+07	0.576	1.27952e-09
PARK7	5	10	0.0423	4.6793e+07	8.0877e+07	1.7284	3.39784e-11
PARP1	15	19	0.0108	1.30102e+07	5.01128e+07	3.8518	1.44176e-18
PARVA	3	4	0.0376	4.64822e+06	2.0025e+07	4.3081	3.6281e-19
PBDC1	6	7	0.0386	6.63061e+06	2.09527e+07	3.16	1.42448e-16
PCBP1	4	6	0.0562	3.91514e+07	1.69303e+08	4.3243	4.79003e-19
PCBP2	2	2	0.0301	6.94476e+07	1.39006e+08	2.0016	1.14917e-12
PCDH1	7	7	0.0113	8.92966e+06	3.3004e+06	0.3696	2.64437e-15
PCDHGA1	1	1	0.0183	3.21605e+06	4.06283e+06	1.2633	0.000178023
PCDHGA11	1	1	0.0075	7.97837e+06	1.35999e+07	1.7046	3.19644e-10
PCDHGA12	5	5	0.0075	1.14166e+07	1.22044e+07	1.069	0.163746
PCDHGB6	2	2	0.0108	1.25172e+07	8.39902e+06	0.671	3.57368e-08
PCMT1	8	10	0.0617	2.43558e+07	8.11342e+07	3.3312	1.92794e-15
PCNA	8	16	0.0268	3.75588e+07	1.14434e+08	3.0468	3.45706e-16
PCNP	3	3	0.0449	4.2323e+06	8.7943e+06	2.0779	2.99707e-13
PCOLCE	2	3	0.0178	9.12675e+06	7.46385e+06	0.8178	0.00056249
PCYT2	4	4	0.0206	755192	3.43907e+06	4.5539	1.45989e-19
PDAP1	5	7	0.0331	5.74937e+06	1.47396e+07	2.5637	4.71913e-15
PDCD10	5	8	0.0425	3.73864e+07	7.51766e+07	2.0108	1.17437e-11
PDCD4	1	1	0.0235	3.5722e+06	1.23241e+07	3.45	1.0537e-17
PDCD5	5	6	0.056	1.06795e+07	2.0496e+07	1.9192	8.08979e-12
PDCD6	2	2	0.0576	6.5373e+06	8.70507e+06	1.3316	1.33215e-05
PDCD6IP	36	55	0.0069	5.04235e+07	1.47922e+08	2.9336	2.30565e-16
PDE2A	4	8	0.0096	4.34769e+07	7.19281e+07	1.6544	2.47102e-10
PDGFD	5	9	0.0216	4.08272e+07	3.17839e+07	0.7785	0.000105187
PDIA3	20	84	0.0238	4.73635e+08	1.15704e+09	2.4429	8.62304e-15
PDIA4	22	35	0.0093	3.48939e+07	1.20157e+08	3.4435	4.70024e-18
PDIA5	6	6	0.0231	4.96657e+06	1.45709e+07	2.9338	6.18793e-16
PDIA6	13	24	0.0386	6.02553e+07	2.0097e+08	3.3353	1.11122e-17
PDLIM1	8	21	0.0304	3.08933e+07	9.00387e+07	2.9145	1.62007e-16
PDLIM4	3	4	0.0273	3.45483e+06	1.29325e+07	3.7433	8.60384e-19
PDLIM5	3	4	0.0117	4.03778e+06	8.58352e+06	2.1258	2.81718e-15
PDLIM7	4	7	0.0241	6.02859e+06	2.00704e+07	3.3292	4.75152e-17
PDXK	5	7	0.0192	1.08168e+07	3.116e+07	2.8807	9.03744e-16
PEA15	1	2	0.0462	9.68734e+06	5.6545e+06	0.5837	2.16712e-08
PECAM1	16	23	0.0176	4.11089e+07	4.01676e+07	0.9771	0.321326
PEPD	2	2	0.0122	4.94832e+06	1.31017e+07	2.6477	1.78574e-15
PFAS	9	12	0.006	4.74632e+06	1.24776e+07	2.6289	2.51042e-15
PFDN1	3	3	0.0574	5.45279e+06	2.1689e+07	3.9776	9.55976e-19
PFDN2	7	9	0.0584	6.16184e+06	2.05627e+07	3.3371	3.36492e-17
PFDN4	2	2	0.0896	1.00505e+07	2.39524e+07	2.3832	8.11369e-15
PFDN5	3	8	0.0649	1.4504e+07	4.75472e+07	3.2782	1.99945e-17
PFDN6	10	14	0.0465	4.13877e+07	1.3828e+08	3.3411	2.43206e-17
PFKL	6	6	0.0077	1.93968e+07	6.77842e+07	3.4946	2.99801e-17
PFKM	1	1	0.0077	1.65598e+07	5.65204e+07	3.4131	1.31248e-17
PFKP	1	1	0.0102	5.13169e+07	1.60868e+08	3.1348	5.10057e-17
PFKP			0.0102	212184970	0		1
PFN1	6	18	0.1	1.15502e+08	2.70806e+08	2.3446	1.99847e-14
PGAM1	7	19	0.063	4.41549e+07	9.22131e+07	2.0884	3.63236e-13
PGD	11	25	0.0145	3.85781e+07	1.65889e+08	4.3001	1.34922e-19
PGGT1B	4	5	0.0212	2.06108e+06	7.50748e+06	3.6425	2.79969e-18
PGK1	14	28	0.0216	1.10081e+08	2.89094e+08	2.6262	2.6756e-15
PGK2	1	1	0.036	1.38554e+08	8.31603e+07	0.6002	1.53969e-07
PGLS	2	3	0.062	1.30364e+07	2.92237e+07	2.2417	5.58585e-13
PGM2L1	4	4	0.0209	8.40005e+06	2.90398e+07	3.4571	9.21188e-18
PGM3	5	6	0.0129	1.35663e+07	2.87184e+07	2.1169	4.78526e-13
PGM5	2	2	0.0141	2.28114e+06	1.02704e+07	4.5023	1.40789e-19
PGP	3	3	0.0312	1.25513e+06	4.85285e+06	3.8664	1.71796e-18
PHPT1	7	9	0.168	1.30027e+07	5.1826e+07	3.9858	1.64085e-18
PICALM	7	8	0.0123	1.17897e+07	3.15764e+07	2.6783	8.87521e-16
PIR	7	8	0.031	2.45798e+07	8.58942e+07	3.4945	1.14781e-17
PITPNC1	2	2	0.0211	4.79173e+06	1.80466e+07	3.7662	9.98164e-18
PITRM1	11	11	0.0068	6.14421e+06	2.06519e+07	3.3612	3.25047e-17
PKM	2	3	0.0188	6.30221e+08	1.12381e+09	1.7832	6.59661e-11
PKM	1	1	0.0188	5.34814e+08	1.21922e+09	2.2797	1.68227e-11
PLA2G15	2	2	0.0218	2.08389e+07	1.30118e+07	0.6244	2.2455e-09
PLAA	10	11	0.0075	8.488e+06	2.15485e+07	2.5387	3.39109e-14
PLAT	3	6	0.0249	3.59447e+07	5.65194e+07	1.5724	1.34548e-09
PLAU	4	4	0.0232	5.60539e+06	1.63991e+07	2.9256	2.40351e-16
PLBD2	6	7	0.0119	5.1458e+07	6.5681e+07	1.2764	5.92031e-05
PLCB3	3	3	0.0049	4.76712e+06	1.23063e+07	2.5815	2.18636e-15
PLCG1	6	6	0.0109	7.91095e+06	2.23817e+07	2.8292	1.28404e-16
PLEC	1	1	0.0021	9.88262e+07	1.52242e+08	1.5405	1.33257e-08
PLEC			0.0021	251068000	0		1
PLEKHB2	2	3	0.036	6.00557e+06	1.2542e+07	2.0884	1.25857e-12
PLEKHH2	4	9	0.0067	1.19633e+07	1.50594e+07	1.2588	0.00350941
PLIN3	13	19	0.0276	5.71609e+07	1.44394e+08	2.5261	4.20603e-15
PLOD1	17	57	0.0096	3.26449e+08	3.37614e+08	1.0342	0.328226
PLOD2	9	43	0.0095	2.70671e+08	3.44861e+08	1.2741	0.000510822
PLOD3	13	17	0.0108	6.22959e+07	4.74571e+07	0.7618	8.10158e-06
PLS3	16	34	0.0111	2.96317e+07	1.15359e+08	3.8931	8.09928e-19
PLSCR3	3	3	0.0271	9.80769e+06	7.83341e+06	0.7987	0.000149653
PLTP	9	13	0.0142	7.47123e+07	9.53777e+07	1.2766	4.68582e-05
PML	2	3	0.0136	2.21652e+06	9.29318e+06	4.1927	1.06146e-18
PMM2	7	7	0.0325	1.02097e+07	4.76721e+07	4.6693	1.0189e-19
PNP	6	9	0.0381	2.10415e+07	3.06827e+07	1.4582	6.17887e-08
PODXL	2	2	0.0161	2.15548e+07	3.15412e+07	1.4633	2.97717e-07
POLE3	3	3	0.0476	2.10496e+06	3.77987e+06	1.7957	4.63682e-10
POSTN	1	1	0.0072	1.09752e+08	1.00093e+08	0.912	0.000744373
POSTN	2	3	0.0072	1.26596e+08	8.32493e+07	0.6576	5.5048e-07
POTEE	1	1	0.0149	4.35674e+09	2.55653e+09	0.5868	0.0797259
POTEF	2	2	0.0093	4.7465e+09	2.16677e+09	0.4565	5.17098e-10
POTEI			0.0093	5842620000	0		1
POTEKP	1	1	0.016	3222210000	0		1
PPA1	6	16	0.0311	6.09441e+07	2.27029e+08	3.7252	3.47018e-18
PPA2	3	3	0.0389	1.37015e+07	3.7453e+07	2.7335	1.05208e-15
PPCS	4	6	0.0257	4.65166e+06	1.49541e+07	3.2148	3.30008e-17
PPFIBP1	2	2	0.0158	1.98599e+06	5.15145e+06	2.5939	2.67782e-15
PPIA	10	66	0.0848	5.00585e+08	1.83444e+09	3.6646	4.96992e-18
PPIB	13	53	0.0324	5.32919e+08	9.55471e+08	1.7929	1.04085e-11
PPID	2	2	0.0162	1.09858e+08	5.76415e+08	5.2469	2.81844e-20
PPIE	2	2	0.0266	4.79057e+06	1.11898e+07	2.3358	1.27818e-13
PPIH	2	2	0.0339	1.03989e+08	5.67615e+08	5.4584	3.10007e-20
PPM1A	5	7	0.0209	1.19745e+07	5.11214e+07	4.2692	4.60386e-19
PPM1F	11	19	0.0154	2.98092e+07	8.24045e+07	2.7644	7.23973e-16
PPM1G	5	5	0.033	4.9398e+06	2.48324e+07	5.027	1.01046e-19
PPP1CB	4	5	0.0428	1.04429e+07	4.59062e+07	4.3959	5.19394e-19
PPP1R12A	11	13	0.0068	7.87109e+06	2.95583e+07	3.7553	2.5831e-18
PPP1R2	2	2	0.0488	7.51684e+06	2.31534e+07	3.0802	1.21989e-16
PPP1R2P3	1	1	0.0537	38908378	0		1
PPP1R7	4	5	0.025	9.5991e+06	3.79654e+07	3.9551	2.0744e-18
PPP2CB	7	10	0.0485	1.44711e+07	5.27573e+07	3.6457	3.55761e-18
PPP2R1A	12	21	0.0187	4.71397e+07	1.83604e+08	3.8949	7.98339e-19
PPP2R1B	1	2	0.01	5.77928e+07	4.84015e+07	0.8375	0.0101604
PPP2R2A	7	7	0.0157	4.65726e+06	2.79757e+07	6.0069	5.16649e-21
PPP3CA	11	14	0.0115	2.02236e+07	7.50052e+07	3.7088	9.01016e-18
PPP3R1	1	1	0.0706	4.86872e+06	3.35971e+07	6.9006	6.06799e-22
PPP4C	2	2	0.0326	2.58878e+06	4.67843e+06	1.8072	1.86497e-11
PPP4R2	3	3	0.0168	2.57436e+06	4.26725e+06	1.6576	3.56914e-10
PPP5C	8	11	0.018	1.29814e+07	4.91036e+07	3.7826	3.30713e-18
PPP6C	3	3	0.023	3.59153e+06	1.17957e+07	3.2843	2.10656e-17
PPT1	2	5	0.049	4.40584e+07	6.16246e+07	1.3987	1.36362e-08
PRCP	9	71	0.0181	8.1141e+08	1.36463e+09	1.6818	9.25675e-10
PRDX1	6	21	0.0503	2.30968e+08	7.83122e+08	3.3906	1.38624e-17
PRDX2	4	8	0.0404	8.12819e+07	3.69093e+08	4.5409	1.39312e-19
PRDX3	4	6	0.043	7.83579e+06	2.35724e+07	3.0083	1.68419e-16
PRDX4	3	3	0.0258	2.0842e+08	2.69195e+08	1.2916	3.26515e-05
PRDX5	3	5	0.0514	1.21158e+07	4.18249e+07	3.4521	5.57386e-17
PRDX6	9	39	0.0446	3.35757e+08	1.16985e+09	3.4842	1.78052e-17
PREP	6	7	0.0099	6.12786e+06	2.29727e+07	3.7489	2.74045e-18
PRG4	6	8	0.005	1.18602e+07	8.68406e+06	0.7322	1.8173e-05
PRKACA	6	9	0.0199	8.54977e+06	4.4381e+07	5.1909	2.0794e-20
PRKAG1, PRKAG2	2	2	0.0194	1.27204e+06	6.91303e+06	5.4346	2.90546e-20
PRKAR1A	6	6	0.0184	8.83284e+06	3.73453e+07	4.228	6.3428e-19
PRKAR2A	7	8	0.0173	8.73291e+06	3.93313e+07	4.5038	2.18222e-19
PRKAR2B	3	4	0.0263	3.72628e+07	2.27206e+08	6.0974	2.84607e-20
PRKCSH	11	19	0.0133	5.13971e+07	1.02871e+08	2.0015	5.96542e-12
PRMT1	12	19	0.0443	2.98347e+07	1.33465e+08	4.4735	1.69892e-19
PRMT5	7	8	0.0126	4.90208e+06	1.55023e+07	3.1624	5.044e-17
PROSC	4	5	0.0255	7.73115e+06	2.49531e+07	3.2276	9.58169e-18
PRPF19	6	7	0.0179	1.59681e+07	6.9367e+07	4.3441	3.83838e-17
PRPF8	6	8	0.0026	8.90112e+06	2.0283e+07	2.2787	4.7034e-14
PRPH	2	6	0.0234	8.39848e+09	1.07165e+09	0.1276	8.83568e-20
PRPS1	3	3	0.0409	6.30873e+06	2.29474e+07	3.6374	4.75542e-18
PRRC1	2	2	0.0202	4.66747e+06	1.744e+07	3.7365	2.41192e-18
PRSS23	1	2	0.0287	4.05117e+08	2.13011e+08	0.5258	2.14046e-11
PSAP	24	241	0.0134	5.08679e+09	4.15642e+09	0.8171	0.000209811
PSG1, PSG3, PSG4, PSG6, PSG9	3	3	0.0185	2.9077e+06	2.44247e+06	0.84	0.000389228
PSMA1	15	45	0.057	1.3329e+08	4.04056e+08	3.0314	1.12059e-16
PSMA2	9	28	0.0598	1.51328e+08	4.66346e+08	3.0817	1.12527e-16
PSMA3	12	23	0.0235	9.71689e+07	3.51275e+08	3.6151	5.1335e-18
PSMA4	10	26	0.0268	1.18556e+08	4.61751e+08	3.8948	1.19506e-18
PSMA5	6	16	0.0539	1.98368e+08	4.87034e+08	2.4552	4.66635e-15
PSMA6	6	18	0.0407	1.52226e+08	4.63619e+08	3.0456	1.06346e-15
PSMA7	12	31	0.0323	1.4417e+08	4.66663e+08	3.2369	2.40402e-17
PSMB1	8	29	0.0415	1.18761e+08	3.56021e+08	2.9978	1.31686e-16
PSMB10	3	3	0.0366	5.417e+06	3.13238e+07	5.7825	5.77375e-20
PSMB2	6	13	0.0498	4.77734e+07	1.51012e+08	3.161	2.93864e-17
PSMB3	5	17	0.078	1.09202e+08	3.19416e+08	2.925	2.51287e-16
PSMB4	4	11	0.0568	1.24069e+08	2.56102e+08	2.0642	6.92984e-14
PSMB5	6	18	0.0532	1.21092e+08	3.77431e+08	3.1169	1.51113e-16
PSMB6	6	18	0.046	1.75784e+08	3.90732e+08	2.2228	1.43945e-13
PSMB7	5	22	0.0361	1.66141e+08	4.19955e+08	2.5277	4.25748e-15
PSMB8	5	9	0.0906	2.29516e+07	5.86964e+07	2.5574	6.4491e-15
PSMB9	3	4	0.0548	1.05222e+07	2.10296e+07	1.9986	7.59437e-14
PSMC1	7	8	0.0227	6.49018e+06	3.05817e+07	4.712	9.66423e-20
PSMC2	6	6	0.03	4.03101e+06	1.7077e+07	4.2364	5.43052e-19
PSMC3	9	9	0.0159	6.4995e+06	2.53643e+07	3.9025	4.29169e-18
PSMC4	6	7	0.0263	3.75495e+07	1.30053e+08	3.4635	1.95946e-17
PSMC5	6	7	0.0222	5.98966e+06	2.8609e+07	4.7764	9.66385e-20
PSMC6	5	5	0.0283	3.40907e+06	1.77967e+07	5.2204	2.35854e-20
PSMD1	9	12	0.0094	1.35294e+07	4.55656e+07	3.3679	8.38601e-18
PSMD10	2	4	0.031	2.94077e+06	1.84983e+07	6.2903	1.39008e-21
PSMD11	7	8	0.0213	1.25893e+07	3.26944e+07	2.597	2.33207e-15
PSMD12	4	4	0.0154	1.95543e+06	7.69658e+06	3.936	7.6631e-18
PSMD13	5	7	0.0239	9.89876e+06	4.35743e+07	4.402	1.40605e-18
PSMD14	5	8	0.0226	2.30785e+07	9.61705e+07	4.1671	3.82097e-19
PSMD3	12	15	0.0169	1.09276e+07	5.34022e+07	4.8869	5.03418e-20
PSMD4	2	2	0.0318	3.8064e+06	8.6512e+06	2.2728	3.2548e-15
PSMD5	7	9	0.0198	1.05729e+07	4.63317e+07	4.3821	4.04688e-19
PSMD6	7	8	0.0154	2.04431e+06	9.32719e+06	4.5625	3.45688e-19
PSMD8	6	11	0.02	1.38069e+07	3.8615e+07	2.7968	1.45718e-15
PSMD9	4	4	0.0404	5.0536e+06	1.54423e+07	3.0557	1.42503e-17
PSME1	14	38	0.0402	1.09963e+08	4.00233e+08	3.6397	3.567e-18
PSME2	10	20	0.0335	5.60626e+07	2.11866e+08	3.7791	3.11736e-18
PSME3	6	8	0.0236	7.59866e+06	2.71036e+07	3.5669	4.47394e-18
PSMF1	3	7	0.0443	5.27851e+06	1.63201e+07	3.0918	2.10039e-17
PSPC1	3	3	0.0134	5.25014e+06	2.8544e+07	5.4368	2.34766e-20
PTBP1	4	14	0.0151	2.69483e+07	1.33796e+08	4.9649	2.91005e-20
PTGES2	2	2	0.0239	790069	2.34311e+06	2.9657	2.46569e-16
PTGFRN	22	34	0.0091	1.16858e+08	9.81376e+07	0.8398	0.00230866
PTGR1	6	11	0.0365	2.69248e+07	1.05844e+08	3.9311	9.73146e-19
PTK2	7	8	0.0086	2.77257e+06	1.1108e+07	4.0064	1.12521e-18
PTK7	6	6	0.0056	1.34234e+08	1.25952e+08	0.9383	0.0642685
PTMA	5	18	0.1261	6.84253e+07	2.24585e+08	3.2822	5.03319e-17
PTMS	4	14	0.1078	1.16684e+08	2.7926e+08	2.3933	1.01283e-13
PTPN1	6	6	0.0207	4.8526e+06	2.14145e+07	4.413	1.88516e-19
PTPN11	7	8	0.0117	4.70531e+06	1.21397e+07	2.58	2.64632e-15
PTPN23	6	6	0.0055	4.28272e+06	1.56388e+07	3.6516	2.12278e-18
PTPRB	7	8	0.005	1.11746e+07	1.19936e+07	1.0733	0.150008
PTPRD			0.0052	31625964	0		1
PTPRF	18	21	0.0042	2.85987e+07	3.25596e+07	1.1385	0.0833243
PTPRG	3	3	0.009	2.25735e+06	2.21853e+06	0.9828	0.0101586
PTPRK	3	3	0.0049	7.11819e+06	4.37911e+06	0.6152	3.66852e-10
PTPRS	4	4	0.0062	6.2142e+06	8.1058e+06	1.3044	0.000208894
PTRF	13	32	0.0205	7.81998e+07	2.47596e+08	3.1662	5.24241e-17
PTRHD1	4	5	0.0643	1.06865e+07	4.30699e+07	4.0303	1.81771e-18
PTTG1IP	3	3	0.0389	2.61593e+06	6.2806e+06	2.4009	1.42037e-14
PTX3	14	164	0.0236	1.84916e+09	2.1539e+09	1.1648	0.0141656
PUF60	6	7	0.0286	8.37962e+06	2.35501e+07	2.8104	6.39032e-16
PURB	2	2	0.0417	1.46327e+06	3.18861e+06	2.1791	5.98374e-14
PVRL2	2	2	0.013	2.88798e+06	3.20884e+06	1.1111	0.00010451
PWP1	3	3	0.02	8.01485e+06	2.66382e+07	3.3236	1.68651e-17
PXDN	36	72	0.0054	2.97446e+08	3.85074e+08	1.2946	0.000289407
PXN	3	3	0.0135	969080	4.51843e+06	4.6626	1.72823e-19
PYGB	12	14	0.0107	7.58123e+06	4.2765e+07	5.6409	1.30715e-20
PYGL	8	13	0.0118	7.8637e+06	4.32205e+07	5.4962	6.71507e-20
PZP	1	1	0.0054	3.01831e+07	3.57247e+07	1.1836	0.000404838
QARS	16	17	0.0116	9.33439e+06	4.10069e+07	4.3931	1.80089e-19
QKI	4	4	0.0205	3.04493e+06	1.50027e+07	4.9271	7.1092e-20
QSOX1	16	30	0.0134	1.12674e+08	1.00246e+08	0.8897	0.0111668
QSOX2	5	6	0.0086	1.29119e+07	1.04199e+07	0.807	0.0013914
RAB10	5	7	0.055	7.51199e+06	1.55671e+07	2.0723	3.68567e-12
RAB11A, RAB11B	6	13	0.0507	3.05666e+07	1.02945e+08	3.3679	2.19468e-17
RAB14	2	3	0.0372	7.59892e+06	1.63065e+07	2.1459	4.70792e-13
RAB18	5	6	0.0388	7.28767e+06	2.09076e+07	2.8689	1.36553e-16
RAB1A	4	10	0.0829	5.01247e+07	1.59281e+08	3.1777	3.85572e-17
RAB1B	4	4	0.0299	5.00958e+07	1.52707e+08	3.0483	1.01972e-16
RAB2A	3	4	0.033	8.15797e+06	2.23055e+07	2.7342	3.06224e-16
RAB35	2	2	0.0299	3.14248e+06	5.89278e+06	1.8752	1.54103e-11
RAB3B	2	2	0.0274	1.74221e+07	2.96053e+07	1.6993	5.99522e-09
RAB3D			0.0365	33540277	0		1
RAB5B	1	1	0.0512	6.53237e+06	4.79803e+06	0.7345	5.78623e-06
RAB5C	1	1	0.0278	8.1357e+06	2.54029e+07	3.1224	6.1766e-17
RAB6A	5	6	0.0288	1.1371e+07	3.55754e+07	3.1286	1.01902e-16
RAB7A	8	13	0.0483	2.09366e+07	5.19437e+07	2.481	6.90492e-15
RAB8A	4	4	0.0338	4.11675e+07	7.50237e+07	1.8224	3.84099e-12
RAB8B	2	2	0.0531	3.46791e+07	8.62955e+07	2.4884	6.51478e-15
RABEP2	1	1	0.0105	2.17767e+07	3.26172e+07	1.4978	3.35466e-07
RABGGTA	7	7	0.0176	7.07469e+06	2.05852e+07	2.9097	3.79288e-15
RAC1	3	5	0.0417	2.96831e+07	1.17839e+08	3.9699	1.14589e-19
RAD23A	4	5	0.0826	1.10412e+07	3.46703e+07	3.1401	1.42425e-17
RAD23B	4	5	0.022	1.37663e+07	4.71649e+07	3.4261	3.23989e-17
RAI14	8	8	0.0061	1.09591e+07	2.74428e+07	2.5041	3.44886e-13
RALA	3	7	0.0728	1.21202e+07	2.45374e+07	2.0245	9.15405e-13
RALGAPA1	1	30	0.0034	3.56743e+09	4.08864e+09	1.1461	0.000158321
RALY	5	5	0.0196	1.03708e+07	3.29014e+07	3.1725	1.201e-17
RAN	6	11	0.037	3.03026e+07	1.40095e+08	4.6232	8.17271e-19
RANBP1	5	9	0.0498	2.47219e+07	1.20069e+08	4.8568	5.86017e-20
RANBP2	4	6	0.0034	1.42831e+08	5.24105e+08	3.6694	4.40544e-18
RANBP3	4	5	0.0212	2.35001e+06	5.47011e+06	2.3277	5.35182e-15
RANGAP1	1	1	0.0273	5.99185e+06	3.13458e+07	5.2314	1.95709e-20
RAP1B	5	9	0.038	2.65365e+07	5.08599e+07	1.9166	1.88999e-11
RAP1GDS1	1	1	0.0099	7.92568e+06	2.27015e+07	2.8643	5.32968e-16
RAP2B	3	3	0.0546	4.7026e+06	5.70425e+06	1.213	3.34926e-05
RARRES1	3	4	0.0442	1.40113e+07	1.88508e+07	1.3454	2.88777e-05
RARS	11	13	0.0136	4.46088e+06	2.44019e+07	5.4702	2.24069e-20
RBBP4	2	2	0.0165	7.30433e+07	2.79822e+08	3.8309	9.13375e-19
RBBP7	2	3	0.0165	1.00658e+08	2.52207e+08	2.5056	8.63878e-15
RBM17	1	1	0.02	672198	1.63862e+06	2.4377	1.04851e-14
RBM8A	3	3	0.046	2.336e+06	1.66199e+07	7.1147	4.24099e-22
RBMX	4	5	0.0179	5.78149e+06	1.20018e+07	2.0759	9.88312e-13
RBP1	4	4	0.0889	2.17671e+06	9.88773e+06	4.5425	6.72483e-19
RCC1	3	3	0.0238	5.80568e+06	1.45438e+07	2.5051	2.24662e-15
RCC2	5	12	0.0115	6.33575e+06	2.39948e+07	3.7872	2.02263e-18
RCN1	4	5	0.0393	8.57198e+06	1.30191e+07	1.5188	1.7134e-06
RCN2	2	4	0.0252	4.31805e+06	8.94355e+06	2.0712	2.65925e-10
RDX	26	42	0.0223	6.12699e+08	2.65752e+09	4.3374	1.86419e-19
RECQL	4	6	0.0123	2.93803e+06	1.1753e+07	4.0003	6.12714e-19
RELN	43	131	0.0049	5.00058e+08	4.66904e+08	0.9337	0.0504992
RHEB	2	2	0.0489	6.25744e+06	2.39679e+07	3.8303	1.85396e-18
RHOA	5	10	0.0311	3.18596e+07	8.58458e+07	2.6945	1.10502e-14
RIPK2	4	5	0.013	3.59594e+06	1.36441e+07	3.7943	3.19394e-18
RMDN1	6	8	0.0223	8.28028e+06	3.38531e+07	4.0884	1.41513e-18
RNH1	9	20	0.0325	6.79404e+07	2.23769e+08	3.2936	2.23228e-17
RNPEP	2	3	0.0277	9.52202e+06	3.22625e+07	3.3882	9.52106e-18
RPA1	4	4	0.013	4.28993e+06	2.09585e+07	4.8855	5.20043e-19
RPA2	2	2	0.0444	1.30279e+06	5.1653e+06	3.9648	1.99168e-18
RPL10A	7	10	0.0645	1.1176e+07	7.91544e+07	7.0825	1.86452e-21
RPL11	4	10	0.0787	7.48861e+07	2.78966e+08	3.7252	3.0875e-18
RPL12	6	7	0.0485	6.8792e+07	2.4395e+08	3.5462	8.39382e-18
RPL17	3	6	0.0761	6.5253e+06	9.90547e+07	15.1801	3.71062e-25
RPL22	4	7	0.1016	1.58027e+07	5.64076e+07	3.5695	6.32914e-17
RPL23A	4	5	0.0641	5.4656e+06	2.18755e+07	4.0024	7.29663e-18
RPL26	3	4	0.0621	4.55262e+06	2.2632e+07	4.9712	4.0948e-20
RPL27	5	7	0.0515	4.80722e+06	3.92e+07	8.1544	9.89079e-23
RPL30	3	7	0.0696	9.36785e+06	5.10061e+07	5.4448	1.49459e-20
RPL35A	4	10	0.0636	2.34271e+07	1.42964e+08	6.1025	3.55532e-21
RPL5	10	15	0.0438	3.10269e+07	1.06937e+08	3.4466	3.46815e-17
RPL8	2	2	0.0623	1.96121e+06	9.55364e+06	4.8713	6.48743e-20
RPLP0, RPLP0P6	7	21	0.0221	9.08915e+07	2.93489e+08	3.229	1.89973e-17
RPLP2	5	15	0.1391	6.4211e+07	1.61754e+08	2.5191	7.57142e-15
RPS10	11	26	0.0545	3.27565e+07	1.5241e+08	4.6528	5.7496e-20
RPS11	4	6	0.0506	2.49481e+07	6.68635e+07	2.6801	1.13733e-15
RPS12	3	12	0.0758	8.94833e+07	2.65694e+08	2.9692	6.22133e-16
RPS13	5	9	0.0596	9.65138e+06	5.85308e+07	6.0645	5.24026e-20
RPS14	4	10	0.1391	2.9478e+07	5.64503e+07	1.915	6.52566e-12
RPS15	1	1	0.0897	930788	6.23889e+06	6.7028	8.09994e-22
RPS15A	3	4	0.0692	1.01379e+07	7.73054e+07	7.6254	4.67937e-22
RPS16	6	11	0.0753	3.41331e+07	2.05386e+08	6.0172	1.03215e-20
RPS17	5	6		8.25504e+06	3.52713e+07	4.2727	3.4044e-19
RPS18	6	8	0.0526	1.99631e+07	1.54113e+08	7.7199	1.31812e-22
RPS19	6	17	0.0483	5.22952e+07	1.68218e+08	3.2167	3.44421e-17
RPS20	4	9	0.1008	3.56582e+07	1.01437e+08	2.8447	1.55919e-15
RPS21	4	10	0.1687	5.02873e+07	1.32799e+08	2.6408	2.39774e-15
RPS25	3	4	0.08	1.19343e+07	2.92677e+07	2.4524	9.63033e-18
RPS26, RPS26P11	1	1	0.0783	4.71691e+06	1.8945e+07	4.0164	1.08579e-18
RPS27	1	1	0.1548	4.13453e+06	2.71792e+07	6.5737	1.0618e-21
RPS27A	7	38	0.1026	2.59875e+08	5.0634e+08	1.9484	3.54027e-11
RPS27L	1	2	0.1548	6.11344e+06	5.11004e+07	8.3587	9.84322e-23
RPS28	2	6	0.1304	2.38393e+07	5.54096e+07	2.3243	1.44826e-14
RPS29	3	5	0.1964	2.5624e+07	9.1606e+07	3.575	2.25912e-16
RPS3	12	20	0.0535	5.00248e+07	2.58268e+08	5.1628	2.93512e-20
RPS3A	10	17	0.0265	2.68614e+07	1.50104e+08	5.5881	8.2612e-21
RPS4X	9	11	0.0266	2.11045e+07	9.42315e+07	4.465	7.26185e-20
RPS5	4	8	0.049	1.56165e+07	6.01174e+07	3.8496	5.46275e-18
RPS7	4	6	0.0464	2.99591e+07	1.94848e+08	6.5038	9.31656e-22
RPS8	4	4	0.0433	2.27989e+06	9.47271e+06	4.1549	6.55896e-19
RPSA	3	9	0.0203	3.97914e+07	1.13692e+08	2.8572	6.85648e-18
RRAGC	3	4	0.0226	3.32562e+06	8.33467e+06	2.5062	1.63706e-16
RRAS	2	2	0.0734	2.6364e+06	2.39569e+06	0.9087	0.0574183
RRAS2	1	2	0.0392	4.27732e+06	6.92028e+06	1.6179	1.33045e-07
RRAS2			0.0392	11197600	0		1
RRBP1	37	55	0.0064	5.4875e+07	2.02917e+08	3.6978	2.47389e-18
RRM2B	4	5	0.0256	3.58175e+06	9.40495e+06	2.6258	2.23103e-15
RSU1	8	12	0.0289	3.08585e+07	6.34419e+07	2.0559	4.22501e-13
RTCA	3	3	0.0219	2.24171e+06	7.50168e+06	3.3464	2.29439e-17
RTCB	10	14	0.0218	5.8225e+06	2.1347e+07	3.6663	3.93814e-18
RTN4	3	5	0.0109	3.15861e+07	6.71046e+07	2.1245	1.77288e-13
RUVBL1	3	5	0.0175	4.14905e+06	2.33172e+07	5.6199	1.13887e-20
RUVBL2	6	7	0.0367	1.99491e+07	6.71226e+07	3.3647	1.8598e-17
RWDD1	4	5	0.0247	5.10883e+06	2.13355e+07	4.1762	2.42695e-19
S100A11	4	8	0.0857	6.43998e+07	1.66602e+08	2.587	1.90216e-15
S100A13	5	11	0.102	1.70602e+08	2.11376e+08	1.239	3.0748e-07
S100A16	4	9	0.1262	2.1475e+07	5.68572e+07	2.6476	2.32155e-14
S100A6	5	174	0.1	2.33937e+09	8.18453e+09	3.4986	1.0635e-17
SACS	2	3	0.0017	4.84464e+06	4.18674e+06	0.8642	0.00352687
SAE1	8	13	0.0231	2.28398e+07	7.67875e+07	3.362	9.89676e-18
SAFB	4	5	0.0087	3.10549e+06	1.16313e+07	3.7454	1.71229e-18
SAR1A	2	3	0.0556	3.50762e+06	1.85066e+07	5.2761	3.77903e-20
SAR1B	1	1	0.0556	5.81565e+06	1.11748e+07	1.9215	8.30195e-12
SARNP	3	4	0.0381	6.52747e+06	1.83637e+07	2.8133	1.83534e-15
SARS	10	13	0.0117	1.04129e+07	3.49624e+07	3.3576	1.7511e-17
SBDS	7	8	0.032	1.24431e+07	5.50173e+07	4.4215	2.33969e-19
SCARB2	5	6	0.0251	1.46874e+07	2.98902e+07	2.0351	4.17097e-13
SCFD1	4	6	0.0109	4.93241e+06	1.60994e+07	3.264	3.55005e-17
SCP2	2	3	0.0201	3.69782e+06	1.92287e+07	5.2	7.62746e-20
SCPEP1	3	3	0.0155	1.53003e+07	2.44362e+07	1.5971	2.15558e-07
SCRN1	8	11	0.0145	1.52325e+07	4.00477e+07	2.6291	2.00728e-15
SDC2	6	20	0.0348	3.96575e+08	2.17125e+08	0.5475	8.2131e-12
SDC4	5	36	0.0606	4.93793e+08	1.1338e+09	2.2961	3.18721e-14
SDCBP	6	28	0.0235	2.23227e+08	3.84688e+08	1.7233	1.61333e-11
SDF4	12	27	0.0166	9.56504e+07	7.77256e+07	0.8126	7.37434e-05
SDPR	13	16	0.0188	1.3156e+07	6.22605e+07	4.7325	5.7027e-20
SEC13	2	2	0.028	4.58113e+06	4.76391e+06	1.0399	0.110206
SEC22B	5	13	0.0419	3.98499e+07	1.22327e+08	3.0697	6.61771e-17
SEC23A	14	19	0.0157	1.71471e+07	5.51775e+07	3.2179	2.88432e-17
SEC24C	6	8	0.0091	6.59697e+06	1.66857e+07	2.5293	6.69708e-14
SEC24D	3	3	0.0126	4.1485e+06	1.6694e+07	4.0241	2.72383e-13
SEC31A	10	12	0.0082	4.72665e+07	1.92843e+08	4.0799	9.77988e-19
SEMA3D	3	3	0.0077	2.0898e+06	2.31925e+06	1.1098	0.0310172
SEMA5A	5	5	0.0065	1.02404e+07	5.30557e+06	0.5181	4.38846e-12
SEPHS1	2	2	0.0204	9.99113e+06	2.5862e+07	2.5885	4.03122e-15
SEPT11	10	16	0.0233	2.69856e+07	9.46304e+07	3.5067	7.22117e-18
SEPT2	2	2	0.0194	5.84814e+06	3.27396e+07	5.5983	9.23758e-21
SEPT7	10	70	0.016	2.35003e+08	7.39858e+08	3.1483	5.41657e-17
SEPT8	1	1	0.0124	1.69523e+07	4.72205e+07	2.7855	6.64414e-16
SEPT9	10	13	0.0256	3.18413e+07	9.17317e+07	2.8809	2.12219e-16
SERBP1	8	8	0.027	5.12767e+06	2.10998e+07	4.1149	6.63188e-19
SERINC3	3	3	0.0148	2.58978e+06	3.44985e+06	1.3321	1.3288e-05
SERPINB1	2	2	0.0501	2.57133e+06	4.58391e+06	1.7827	9.00224e-10
SERPINB6	8	12	0.0266	3.92839e+07	8.75168e+07	2.2278	1.2883e-13
SERPINB7	2	2	0.0184	7.26532e+06	2.93446e+06	0.4039	1.47789e-15
SERPINB8	2	2	0.0187	1.13078e+07	3.17861e+07	2.811	6.35164e-16
SERPINB9	11	25	0.0505	1.54342e+08	3.45527e+08	2.2387	8.54286e-14
SERPINC1	11	107	0.0237	5.41058e+09	2.38823e+09	0.4414	6.14118e-14
SERPIND1	2	9	0.012	2.91587e+08	2.05044e+08	0.7032	3.4751e-08
SERPINE1	13	132	0.0274	1.11006e+09	1.72559e+09	1.5545	4.44736e-09
SERPINE2	9	12	0.0302	1.5274e+07	5.31536e+07	3.48	3.56404e-18
SERPINF1	4	4	0.0287	8.52729e+06	5.28522e+06	0.6198	1.13996e-07
SERPINF2	2	2	0.0224	1.2599e+07	1.17762e+07	0.9347	0.0188706
SERPINH1	12	27	0.0167	1.4286e+08	2.4712e+08	1.7298	1.55525e-10
SET, SETSIP	2	3	0.0425	2.77493e+06	1.07254e+07	3.8651	2.05952e-18
SETD7	4	4	0.0219	3.31638e+06	8.33572e+06	2.5135	4.74467e-14
SF3B2	4	5	0.0145	3.88055e+06	6.44365e+06	1.6605	9.15835e-12
SF3B3	5	7	0.0058	7.21714e+06	1.30046e+07	1.8019	3.9343e-11
SFN	1	1	0.0282	1.22899e+09	9.79016e+08	0.7966	0.000349814
SFPQ	8	11	0.0099	2.00066e+07	6.56736e+07	3.2826	4.90608e-17
SGSH	2	5	0.0239	1.01664e+08	8.43916e+07	0.8301	0.00167021
SGTA	5	9	0.0383	2.06969e+07	4.20064e+07	2.0296	1.52421e-12
SH3BGRL	1	1	0.0877	4.05039e+06	9.63102e+06	2.3778	2.60795e-14
SH3GL1	5	6	0.019	5.13644e+06	1.89155e+07	3.6826	2.23584e-19
SH3GLB1	4	4	0.0219	2.92835e+06	1.10624e+07	3.7777	4.8235e-18
SIAE	7	7	0.021	1.48626e+07	1.12659e+07	0.758	0.000148087
SIL1	7	8	0.013	3.05327e+07	2.57787e+07	0.8443	0.15286
SIRT2	2	2	0.018	3.1734e+06	8.4644e+06	2.6673	4.86503e-15
SKP1	5	9	0.0429	3.37833e+07	1.21637e+08	3.6005	1.60411e-17
SLC16A3	2	2	0.028	1.09001e+07	7.12759e+06	0.6539	5.96406e-08
SLC1A5	5	9	0.0185	3.38391e+07	2.08787e+07	0.617	3.53492e-07
SLC38A2	1	1	0.0316	1.08987e+07	1.25825e+07	1.1545	0.00685497
SLC44A2	6	8	0.017	3.1014e+07	3.74743e+07	1.2083	6.84893e-05
SMCHD1	3	16	0.003	1.57283e+07	1.54814e+07	0.9843	0.192887
SMS	6	7	0.0219	2.24566e+07	1.18519e+08	5.2777	1.32066e-18
SMU1	9	11	0.0156	6.40634e+06	2.39572e+07	3.7396	2.64431e-18
SMYD5	1	1	0.0263	1.82767e+06	1.21187e+07	6.6307	6.6908e-22
SNCA	2	2	0.0643	3.8365e+06	1.83024e+07	4.7706	6.85474e-20
SNCG	3	4	0.1102	5.1703e+06	1.49649e+07	2.8944	3.01636e-16
SND1	33	50	0.011	2.90801e+07	1.21174e+08	4.1669	4.50826e-19
SNF8	2	2	0.0349	4.50607e+06	7.04073e+06	1.5625	1.67569e-08
SNRPA	2	2	0.0284	2.54827e+06	7.26869e+06	2.8524	1.09959e-16
SNRPB, SNRPN	2	2	0.0625	8.98709e+06	1.87686e+07	2.0884	1.50569e-12
SNRPD2	2	4	0.0763	6.53557e+06	2.98865e+07	4.5729	7.6275e-20
SNRPD3	2	3	0.0476	9.48561e+06	3.49716e+07	3.6868	2.93595e-18
SNRPG, SNRPGP15	3	4	0.125	7.62609e+06	2.0534e+07	2.6926	1.14074e-15
SNU13	2	2	0.0547	2.38877e+06	4.61798e+06	1.9332	1.00206e-12
SNX1	4	4	0.023	4.52653e+06	1.65825e+07	3.6634	7.52084e-18
SNX12	2	2	0.064	3.29159e+06	8.17501e+06	2.4836	2.18077e-13
SNX2	6	8	0.0212	7.21413e+06	2.90131e+07	4.0217	1.02645e-18
SNX3	4	8	0.0864	1.73018e+08	4.05918e+08	2.3461	3.00738e-14
SNX6	6	8	0.0172	3.50969e+06	1.46522e+07	4.1748	9.86865e-20
SOD1	3	4	0.0455	2.02719e+07	4.59585e+07	2.2671	4.44496e-14
SOD2	7	12	0.0315	1.29596e+08	4.28861e+08	3.3092	2.22161e-17
SOD3	1	4	0.0542	1.74244e+07	1.33889e+07	0.7684	7.72422e-05
SORD	6	6	0.0252	3.73151e+06	9.28399e+06	2.488	3.06052e-14
SPAG9	5	5	0.0068	2.36314e+06	9.17086e+06	3.8808	5.99913e-19
SPARC	16	279	0.0231	5.44606e+09	1.76016e+09	0.3232	1.64536e-17
SPARCL1	2	3	0.009	1.66787e+07	1.31812e+07	0.7903	0.000207881
SPECC1L			0.0054	88052549	0		1
SPOCD1	2	2	0.0049	3.88022e+06	2.11937e+06	0.5462	9.29289e-12
SPOCK1	2	2	0.0137	1.21035e+07	7.21976e+06	0.5965	5.14292e-05
SPP1	1	1	0.0669	6.09321e+06	5.40711e+06	0.8874	0.00466818
SPR	3	3	0.0383	7.78755e+06	1.88544e+07	2.4211	8.90524e-15
SPTAN1	60	84	0.0036	1.30402e+08	5.95651e+08	4.5678	1.20437e-19
SPTBN1	17	25	0.0072	3.47927e+07	9.63793e+07	2.7701	7.13574e-16
SRGN	5	65	0.1013	1.41017e+09	2.61319e+09	1.8531	1.36699e-11
SRI	5	8	0.0606	1.67275e+07	4.72971e+07	2.8275	6.43484e-16
SRM	3	5	0.0265	1.93916e+07	4.41198e+07	2.2752	3.46164e-14
SRP19	2	2	0.0417	2.3548e+06	7.6006e+06	3.2277	9.82351e-17
SRP68	3	3	0.0159	1.4399e+06	4.27447e+06	2.9686	3.58877e-16
SRP9	2	2	0.093	3.21654e+06	1.12499e+07	3.4975	7.62927e-17
SRPX	5	7	0.0172	2.05655e+07	2.34611e+07	1.1408	0.00522918
SRPX2	11	19	0.0387	8.15447e+07	5.61273e+07	0.6883	1.68468e-07
SSBP1	6	11	0.0541	5.26458e+07	1.86387e+08	3.5404	5.44089e-18
ST13	3	5	0.0325	8.03189e+06	1.92026e+07	2.3908	1.57505e-14
ST13P4	1	1	0.05	1.16677e+07	3.36612e+06	0.2885	0.000684767
STAB1	7	8	0.0043	1.01884e+07	1.3788e+07	1.3533	5.61165e-06
STAP2	2	7	0.0174	5.89547e+06	3.50686e+07	5.9484	3.62738e-21
STARD7	2	2	0.0297	2.44643e+06	5.25052e+06	2.1462	4.33588e-13
STAT1	13	20	0.0173	2.32818e+07	9.70222e+07	4.1673	5.42169e-19
STAT5A, STAT5B	4	4	0.0097	2.58292e+06	9.67587e+06	3.7461	4.82147e-18
STC1	1	1	0.0445	3.22628e+06	3.48051e+06	1.0788	0.04668
STC2	6	12	0.0397	1.25724e+08	1.02767e+08	0.8174	0.00547514
STIP1	38	74	0.011	6.01124e+07	2.73109e+08	4.5433	1.36436e-19
STMN1	13	30	0.0537	5.29352e+07	2.67619e+08	5.0556	4.11681e-20
STOM	4	8	0.0556	1.79426e+07	2.70019e+07	1.5049	1.83554e-06
STRAP	7	13	0.0343	2.40125e+07	9.19895e+07	3.8309	2.09711e-18
STX12	3	3	0.0362	4.76574e+06	1.42453e+07	2.9891	4.4012e-17
STX3	3	3	0.0311	1.19712e+06	2.86735e+06	2.3952	1.11083e-13
STX7	2	3	0.023	5.39315e+06	1.92217e+07	3.5641	1.65077e-17
SUB1	3	4	0.0866	9.85059e+06	3.62334e+07	3.6783	4.89692e-19
SUCLA2	4	4	0.0194	1.72624e+06	5.37984e+06	3.1165	5.78693e-17
SUCLG1	1	1	0.0434	3.42444e+06	1.13209e+07	3.3059	2.17403e-17
SUCLG2	8	8	0.0231	2.31658e+07	6.03376e+07	2.6046	2.33376e-15
SUGT1	4	4	0.0301	4.86385e+06	1.61237e+07	3.315	2.36016e-15
SUMO1	4	5	0.0891	6.4146e+06	1.94959e+07	3.0393	1.28327e-16
SUMO2	4	5	0.0632	2.29325e+07	8.10115e+07	3.5326	7.09087e-15
SUPT16H	5	6	0.0086	3.32753e+06	1.23608e+07	3.7147	1.83508e-19
SUSD5	4	7	0.0334	1.56213e+07	1.60884e+07	1.0299	0.00789734
SWAP70	9	9	0.0171	3.67269e+06	1.38824e+07	3.7799	1.49984e-18
SYNCRIP	5	8	0.0128	1.33601e+07	6.97235e+07	5.2188	1.97028e-20
SYNE3	3	4	0.0092	2.05203e+06	2.89171e+06	1.4092	9.19263e-09
TAGLN	10	15	0.0448	3.14102e+07	2.86806e+07	0.9131	0.0160029
TAGLN2	9	41	0.0352	1.83629e+08	4.70365e+08	2.5615	6.24539e-15
TALDO1	13	31	0.0326	8.22951e+07	2.83054e+08	3.4395	8.63737e-18
TAOK3	1	6	0.0078	1.04395e+09	1.06305e+09	1.0183	0.132843
TARS	9	9	0.0083	3.82656e+06	1.70205e+07	4.448	5.42837e-20
TAX1BP3	1	1	0.1371	1.39998e+06	5.21801e+06	3.7272	2.90141e-18
TBC1D13	3	5	0.015	4.29005e+06	1.20447e+07	2.8076	8.0607e-16
TBCA	3	3	0.0833	4.81007e+06	1.28467e+07	2.6708	1.37635e-15
TBCB	3	5	0.041	5.75524e+06	1.77164e+07	3.0783	1.97419e-14
TCEA1	3	3	0.0399	757192	2.92526e+06	3.8633	4.74811e-18
TCEAL3, TCEAL5	5	7	0.0443	9.22032e+06	1.79732e+07	1.9493	4.27609e-12
TCEB1	3	4	0.0804	3.09856e+07	1.22377e+08	3.9495	1.71092e-18
TCEB2	4	4	0.0593	1.53719e+07	6.72783e+07	4.3767	2.10931e-19
TCP1	12	16	0.0108	1.24189e+07	5.75927e+07	4.6375	2.38912e-19
TES	11	14	0.0356	1.68608e+07	4.38617e+07	2.6014	2.46743e-15
TF	2	30	0.0115	2.01783e+09	9.37484e+08	0.4646	1.49233e-13
TFG	3	7	0.015	5.32258e+07	1.79802e+08	3.3781	1.82841e-17
TFPI	3	4	0.0296	2.83855e+07	2.29042e+07	0.8069	0.00011705
TFRC	7	10	0.0158	1.40997e+07	1.67053e+07	1.1848	0.000603499
TGFB1	6	7	0.0205	5.28828e+07	3.59709e+07	0.6802	8.94355e-08
TGFB2	11	17	0.0242	9.4285e+07	8.1632e+07	0.8658	0.00309674
TGFBI	11	13	0.0088	1.41342e+08	1.20297e+08	0.8511	0.000492139
TGM2	22	48	0.0218	1.10831e+08	4.36053e+08	3.9344	1.17931e-18
TGM4	2	2	0.0175	1.84903e+07	1.36514e+07	0.7383	0.00193621
TGOLN2	12	15	0.0188	1.76549e+07	1.78121e+07	1.0089	0.108679
THBS1	46	686	0.0085	7.16443e+09	7.21817e+09	1.0075	0.00661074
THBS2	14	23	0.006	5.99033e+08	4.91207e+08	0.82	0.000340335
THBS4	2	2	0.0083	6.69688e+06	5.75062e+06	0.8587	0.000386848
THOP1	3	3	0.0102	2.14621e+06	4.50274e+06	2.098	3.40988e-13
THUMPD1	4	4	0.0227	3.67036e+06	1.52404e+07	4.1523	8.11576e-19
TIE1	10	12	0.0141	2.22072e+07	1.68508e+07	0.7588	3.34697e-05
TIGAR	2	2	0.063	4.46494e+06	1.93167e+07	4.3263	2.75415e-19
TIMM44	1	1	0.0199	3.35935e+06	1.36736e+07	4.0703	7.4759e-19
TIMP1	2	5	0.058	6.42102e+07	8.70947e+07	1.3564	0.0832808
TIMP2	11	40	0.0318	7.74145e+08	4.07975e+08	0.527	1.73932e-12
TINAGL1	13	40	0.0278	3.09934e+08	2.0716e+08	0.6684	2.62736e-08
TIPRL	4	4	0.0221	1.35341e+07	2.90212e+07	2.1443	2.42667e-13
TJP1	3	4	0.0034	4.90581e+06	1.00275e+07	2.044	1.37845e-10
TJP2	7	7	0.0059	6.15464e+06	1.39563e+07	2.2676	6.22327e-14
TKFC	2	2	0.0139	1.06402e+06	2.65729e+06	2.4974	1.58938e-14
TKT	17	37	0.0112	2.31125e+08	3.72665e+08	1.6124	1.48353e-09
TLL1	3	3	0.0069	6.00821e+07	2.64001e+07	0.4394	1.55785e-12
TLN1	62	113	0.0051	4.37622e+07	1.71557e+08	3.9202	1.23339e-18
TLN2	1	1	0.0024	7.5353e+07	8.1208e+07	1.0777	0.0164698
TM4SF1	1	2	0.0446	3.0518e+07	3.73999e+07	1.2255	0.000497666
TMEM132A	7	7	0.0059	1.12948e+07	1.23214e+07	1.0909	0.117934
TMOD3	6	6	0.0256	6.2453e+06	2.14576e+07	3.4358	2.47549e-17
TMPO	2	3	0.0308	2.40447e+06	1.04214e+07	4.3342	1.5193e-19
TMSB10	4	5	0.1591	6.23313e+06	1.42041e+07	2.2788	3.90325e-14
TMTC1	1	13	0.0079	2.32246e+08	2.95626e+08	1.2729	0.0007138
TNC	25	27	0.0032	3.48348e+07	2.4447e+07	0.7018	9.70856e-08
TNF	1	1	0.0515	1.75263e+06	6.93882e+06	3.9591	1.28422e-18
TNFAIP2	9	11	0.0107	5.92705e+06	2.60589e+07	4.3966	1.97921e-19
TNFRSF11B	3	3	0.0224	3.30796e+06	2.68527e+07	8.1176	1.72068e-22
TNFSF10	2	2	0.0427	1.88449e+06	1.98417e+06	1.0529	0.0757736
TNPO1, TNPO2	2	2	0.0111	1.37807e+06	8.75393e+06	6.3523	2.03743e-21
TNPO3	2	2		2.62624e+06	6.66643e+06	2.5384	6.59069e-16
TOM1	1	1	0.0203	6.54456e+06	3.0605e+07	4.6764	9.33815e-20
TOR1B	4	4	0.0238	5.23897e+06	5.58736e+06	1.0665	0.089675
TP53I3	5	9	0.0452	2.49197e+07	3.93008e+07	1.5771	2.98943e-09
TPD52L2	7	9	0.0388	3.91467e+07	1.09364e+08	2.7937	5.11079e-16
TPI1	7	11	0.0245	8.31726e+07	2.25655e+08	2.7131	8.94544e-16
TPM1	2	2	0.0317	2.43366e+07	1.08244e+08	4.4478	3.68224e-19
TPM1			0.0317	132581004	0		1
TPM1			0.0317	132581004	0		1
TPM2	1	1	0.0211	6.74987e+07	6.50823e+07	0.9642	0.03611
TPM2			0.0211	132581004	0		1
TPM3	2	2	0.0246	3.65428e+07	1.31755e+08	3.6055	1.14517e-18
TPM3	1	2	0.0246	8.8778e+07	4.3803e+07	0.4934	1.84207e-12
TPM3			0.0246	168298000	0		1
TPM4	4	4	0.0323	3.36363e+07	9.89447e+07	2.9416	2.1455e-16
TPM4			0.0323	132581004	0		1
TPP1	6	23	0.0195	3.71286e+08	3.17635e+08	0.8555	0.00779914
TPP2	12	12	0.0064	1.05631e+07	3.34259e+07	3.1644	4.36224e-17
TPT1	6	13	0.0814	5.34663e+07	1.03046e+08	1.9273	4.24955e-12
TRAP1	5	5	0.0142	3.86811e+06	1.27961e+07	3.3081	9.87408e-16
TRAPPC3	4	4	0.0444	1.03481e+07	4.02767e+07	3.8922	2.44174e-18
TRIM16	3	3	0.0124	1.10515e+06	4.76284e+06	4.3097	3.54977e-19
TRIM21	4	4	0.0211	1.08652e+06	5.24614e+06	4.8284	1.97473e-19
TRIM25	8	8	0.0143	8.96556e+06	2.9225e+07	3.2597	3.24703e-17
TRIM28	13	15	0.0072	6.46853e+06	3.28343e+07	5.076	4.63189e-20
TRIM47	2	2	0.0204	900783	3.10311e+06	3.4449	1.01524e-16
TRIOBP	3	3	0.0047	1.66631e+06	5.38318e+06	3.2306	3.97306e-17
TRIP10	1	1	0.03	1.09915e+07	1.76282e+07	1.6038	3.79612e-09
TRIP10	1	1	0.03	6.07293e+06	1.7572e+07	2.8935	3.2625e-16
TROVE2	12	18	0.013	6.28672e+07	2.49337e+08	3.9661	2.39429e-18
TSG101	7	7	0.0179	1.06145e+07	1.56851e+07	1.4777	2.68924e-09
TSKU	1	1	0.0397	3.78402e+06	6.65496e+06	1.7587	1.29691e-10
TSN	5	7	0.0307	2.85101e+07	9.98139e+07	3.501	9.58901e-18
TSNAX	8	8	0.0345	1.06775e+07	3.74609e+07	3.5084	5.48715e-18
TSPAN3	2	2	0.0277	1.0604e+07	1.80894e+07	1.7059	0.000168613
TSPAN4	2	3	0.0294	3.48863e+07	3.65992e+07	1.0491	0.0162349
TSPAN6	4	5	0.0449	6.31321e+06	1.33777e+07	2.119	1.521e-13
TSPAN7	2	2	0.0281	1.779e+06	3.017e+06	1.6959	4.34587e-11
TST	1	1	0.064	3.68108e+06	7.8142e+06	2.1228	4.15376e-13
TTC1	8	12	0.0411	1.00707e+07	3.68478e+07	3.6589	5.99373e-18
TTLL12	2	2	0.0186	1.197e+06	6.75429e+06	5.6427	2.62298e-19
TTN	11	14	0.0002	2.65965e+07	3.27057e+07	1.2297	0.000175911
TTR	2	15	0.0408	9.36503e+08	5.95803e+08	0.6362	1.93146e-10
TTYH3	3	4	0.0153	8.87536e+06	1.39512e+07	1.5719	7.5071e-09
TUBA1A			0.0443	5677710000	0		1
TUBA1B			0.0177	5677710000	0		1
TUBA1C	1	1	0.0156	1.99596e+09	3.68175e+09	1.8446	0.00712439
TUBA3C	1	1	0.0267	5677710000	0		1
TUBA4A	2	2	0.0156	1.22593e+09	3.59824e+09	2.9351	4.2014e-16
TUBB	1	3	0.0135	5.21328e+08	2.3171e+09	4.4446	2.8502e-19
TUBB2A, TUBB2B	1	2	0.0202	6.53473e+08	2.18495e+09	3.3436	1.14075e-17
TUBB3	2	3	0.02	4.79492e+08	2.10046e+09	4.3806	1.74412e-19
TUBB4A			0.0338	2186720000	0		1
TUBB4B	1	2	0.0337	1.09157e+09	1.70208e+09	1.5593	8.66139e-08
TUBB6	3	12	0.0202	5.32561e+08	1.47381e+09	2.7674	9.5446e-16
TUFM	11	14	0.0221	1.59364e+07	6.30952e+07	3.9592	1.68323e-18
TWF1	3	4	0.02	1.0486e+07	3.21795e+07	3.0688	7.85161e-17
TWF2	2	2	0.0229	1.25726e+07	4.8636e+07	3.8684	1.46527e-17
TXN	2	5	0.1238	9.89314e+07	2.37366e+08	2.3993	7.90344e-16
TXNDC5	14	93	0.0162	4.53407e+08	1.14653e+09	2.5287	4.40619e-15
TXNL1	6	15	0.0519	5.96692e+07	1.9948e+08	3.3431	2.33901e-17
TXNRD1	17	75	0.0169	4.00715e+08	1.2865e+09	3.2105	2.27749e-17
TXNRD2	5	6	0.0286	6.64963e+06	1.12857e+07	1.6972	5.446e-11
TYMP	4	4	0.027	1.23896e+06	2.93608e+06	2.3698	9.31301e-15
U2AF2	3	3	0.0189	3.95553e+06	2.2291e+07	5.6354	1.12829e-20
UAP1	5	6	0.023	5.89297e+06	1.38573e+07	2.3515	1.72655e-14
UBA1	21	36	0.0085	3.68124e+07	1.81099e+08	4.9195	3.57032e-20
UBA2	13	14	0.0156	1.03441e+07	5.09383e+07	4.9244	4.10553e-20
UBA3	4	6	0.0238	7.1864e+06	3.09985e+07	4.3135	2.72686e-19
UBA5	3	3	0.0223	7.06759e+06	1.32178e+07	1.8702	8.96208e-12
UBA6	2	2	0.0086	2.44635e+06	8.47684e+06	3.4651	1.23732e-17
UBA7	3	3	0.0089	2.07337e+06	8.69673e+06	4.1945	6.69944e-19
UBE2E1	3	3	0.0311	1.12818e+06	4.01271e+06	3.5568	3.85311e-18
UBE2J1	3	3	0.0409	757140	3.396e+06	4.4853	9.68423e-20
UBE2K	5	7	0.055	1.14453e+07	3.38141e+07	2.9544	4.76577e-16
UBE2L3	6	10	0.0455	8.34623e+07	2.22694e+08	2.6682	4.15424e-12
UBE2M	2	3	0.0601	8.69051e+06	2.07973e+07	2.3931	2.05635e-14
UBE2N	5	13	0.0724	8.31087e+07	2.49808e+08	3.0058	1.54185e-16
UBE2R2	2	2	0.0462	1.93338e+06	6.30532e+06	3.2613	7.59287e-18
UBE2V1	1	1	0.068	1.3343e+07	2.33303e+07	1.7485	1.83088e-10
UBE2V2	1	1	0.069	5.86937e+06	2.15664e+07	3.6744	3.49275e-18
UBE2Z	3	3	0.0169	5.9323e+06	1.16801e+07	1.9689	1.51033e-12
UBLCP1	5	7	0.0189	9.21586e+06	3.45023e+07	3.7438	2.9092e-18
UBQLN2	3	3	0.0272	2.9655e+06	7.4345e+06	2.507	4.81106e-13
UBR4	5	7	0.0027	4.88256e+07	7.46054e+07	1.528	1.06896e-07
UCHL1	7	12	0.0448	8.40102e+07	2.40782e+08	2.8661	2.28088e-16
UCHL3	7	10	0.0261	1.50188e+07	5.29173e+07	3.5234	6.41376e-18
UCHL5	4	4	0.0243	1.57778e+07	4.115e+07	2.6081	9.51828e-15
UGDH	6	8	0.0243	9.11285e+06	3.33394e+07	3.6585	4.30825e-18
UGP2	15	25	0.0236	5.67799e+07	1.66939e+08	2.9401	2.28582e-16
UPF1	5	5	0.0142	3.54859e+06	7.81471e+06	2.2022	9.44422e-14
URI1			0.0112	302464039	0		1
UROD	4	5	0.0163	1.93394e+07	4.98087e+07	2.5755	6.22492e-15
USO1	9	9	0.0104	2.21773e+07	9.69569e+07	4.3719	1.37955e-19
USP14	18	21	0.0223	3.7888e+07	1.65336e+08	4.3638	2.55668e-19
USP5	13	15	0.0186	1.58794e+07	6.82845e+07	4.3002	4.82874e-19
VAMP2, VAMP3	2	2	0.1152	8.12574e+06	1.51838e+07	1.8686	3.07812e-11
VAMP5	2	2	0.069	1.79504e+07	2.57086e+07	1.4322	7.17203e-07
VARS	9	10	0.0119	4.78587e+06	1.35947e+07	2.8406	4.294e-17
VASP	3	5	0.0316	5.74684e+06	1.57326e+07	2.7376	9.1578e-16
VAT1	7	23	0.028	9.97278e+07	3.24185e+08	3.2507	2.84915e-17
VBP1	10	15	0.0355	6.25287e+07	2.45062e+08	3.9192	1.20583e-18
VCAM1	20	43	0.023	3.46811e+07	1.99288e+08	5.7463	7.50373e-21
VCAN	22	26	0.0029	1.02278e+08	6.40974e+07	0.6267	1.22835e-09
VCL	41	59	0.0079	7.46789e+08	1.99863e+09	2.6763	3.19773e-16
VCP	29	98	0.0112	1.37846e+08	6.69695e+08	4.8583	4.52458e-20
VEGFC	6	8	0.0191	2.77944e+07	3.24916e+07	1.169	0.0105861
VIM	31	944	0.0215	4.46028e+09	2.03094e+10	4.5534	1.3505e-19
VPS26A	12	15	0.0459	2.27191e+07	7.88899e+07	3.4724	1.10529e-17
VPS26B	3	3	0.0536	5.15169e+06	1.12894e+07	2.1914	9.02932e-14
VPS28	4	4	0.0362	1.9157e+06	3.83121e+06	1.9999	2.81013e-11
VPS29	4	13	0.0495	4.74966e+07	2.04131e+08	4.2978	2.65507e-19
VPS35	10	13	0.0075	8.71664e+06	4.64309e+07	5.3267	4.55131e-20
VPS45	2	2	0.014	1.17734e+06	4.55347e+06	3.8676	1.52569e-18
VPS4B	4	5	0.0158	3.49206e+06	1.82254e+07	5.2191	2.2655e-20
VTA1	5	7	0.0261	7.71392e+06	2.39887e+07	3.1098	9.94264e-17
VWA1	7	8	0.0157	6.72258e+07	3.807e+07	0.5663	5.0513e-10
VWF	82	930	0.0025	7.15335e+09	4.81635e+09	0.6733	3.24489e-08
WARS	21	94	0.0297	2.52569e+08	1.30553e+09	5.169	2.57281e-20
WASF2	2	2	0.0161	3.0758e+06	1.05466e+07	3.4289	1.43508e-17
WDR1	15	36	0.0116	1.54195e+08	4.27214e+08	2.7706	6.75177e-16
WDR48	3	4	0.0192	1.43572e+06	5.31431e+06	3.7015	7.19117e-18
WDR5	6	9	0.024	8.52788e+06	3.21194e+07	3.7664	5.69994e-18
WDR77	1	3	0.0439	5.1239e+06	1.73367e+07	3.3835	2.08316e-17
WDR82	2	2	0.0224	3.26931e+06	9.72915e+06	2.9759	2.96343e-16
WFS1	4	4	0.009	2.67864e+07	1.03179e+08	3.8519	2.46146e-18
XPNPEP1	11	15	0.0112	2.22589e+07	8.07061e+07	3.6258	1.55277e-17
XPO1	5	6	0.0075	5.91355e+06	2.81148e+07	4.7543	1.14867e-19
XPO7	2	2	0.0147	1.7132e+06	7.28572e+06	4.2527	3.76584e-18
XPOT	4	5	0.0125	6.08278e+06	2.00756e+07	3.3004	3.32899e-16
XRCC5	7	10	0.0096	6.44358e+06	3.15284e+07	4.893	1.78473e-20
XRCC6	14	24	0.0131	1.01168e+07	5.64e+07	5.5749	8.48161e-21
YARS	10	12	0.0189	8.45082e+06	4.6995e+07	5.561	9.73844e-21
YKT6	6	10	0.0455	1.34205e+07	4.49237e+07	3.3474	1.79828e-17
YTHDF2	2	3	0.0155	1.94877e+06	6.50149e+06	3.3362	3.12548e-17
YWHAB	7	38	0.0244	1.09748e+09	2.9214e+09	2.6619	1.42404e-15
YWHAE	18	195	0.0235	1.10855e+09	3.33263e+09	3.0063	2.27312e-16
YWHAG	13	92	0.0405	1.05986e+09	2.95902e+09	2.7919	5.09791e-16
YWHAH	8	40	0.0569	8.66064e+08	2.79661e+09	3.2291	2.9963e-17
YWHAQ	10	29	0.0367	7.40658e+08	3.13587e+09	4.2339	3.60467e-19
YWHAZ	12	106	0.0245	1.52774e+09	4.26239e+09	2.79	5.3353e-16
ZC3H18	2	2	0.0115	2.34983e+06	2.76269e+06	1.1757	1.50275e-06
ZNF35	2	25	0.0114	1.0565e+08	7.43249e+07	0.7035	1.78999e-07
ZNF415	1	3	0.01	1.87406e+08	1.26499e+08	0.675	9.31398e-08
ZPR1	3	3	0.0305	3.03571e+06	7.19889e+06	2.3714	1.02389e-13
ZSCAN10	2	2	0.0083	5.99445e+06	7.51105e+06	1.253	6.59376e-05
ZYX	9	15	0.0332	5.11404e+07	1.06735e+08	2.0871	4.62709e-13
